# Supplementary material for: Detecting early signs of heat and drought stress in Phoenix dactylifera (date palm)
Source: PLoS One. 2017 Jun 1;12(6):e0177883. doi: 10.1371/journal.pone.0177883 (PMC5453443; doi:10.1371/journal.pone.0177883)
Supplement: S1 Table — (XLSX) [file pone.0177883.s001.xlsx]

## Sheet: Sheet1
Supplementary Table 1. RNAseq statistics. The statistics of RNAseq preprocessing. Samples are grouped by experimental conditions. Total percentage of remaining reads after preprocessing highlighted.
sample ID	Experimental conditions	Raw read counts	Trimmed read counts	Trimmed read counts/Raw read counts pct.
WU10_TAGCTT_L001_R1_001.fastq.gz	Drought	19776286	18822219	95.1757
WU10_TAGCTT_L001_R2_001.fastq.gz	Drought	19776286	18822219	95.1757
WU10_TAGCTT_L005_R1_001.fastq.gz	Drought	20020118	19080352	95.3059
WU10_TAGCTT_L005_R2_001.fastq.gz	Drought	20020118	19080352	95.3059
WU11_GGCTAC_L002_R1_001.fastq.gz	Drought	15674694	14709080	93.8397
WU11_GGCTAC_L002_R2_001.fastq.gz	Drought	15674694	14709080	93.8397
WU11_GGCTAC_L006_R1_001.fastq.gz	Drought	15616586	14673238	93.9593
WU11_GGCTAC_L006_R2_001.fastq.gz	Drought	15616586	14673238	93.9593
WU12_CTTGTA_L002_R1_001.fastq.gz	Drought	15123159	14154714	93.5963
WU12_CTTGTA_L002_R2_001.fastq.gz	Drought	15123159	14154714	93.5963
WU12_CTTGTA_L006_R1_001.fastq.gz	Drought	15072656	14125378	93.7153
WU12_CTTGTA_L006_R2_001.fastq.gz	Drought	15072656	14125378	93.7153
WU13_AGTCAA_L002_R1_001.fastq.gz	Combined heat and drought	12818170	12450915	97.1349
WU13_AGTCAA_L002_R2_001.fastq.gz	Combined heat and drought	12818170	12450915	97.1349
WU13_AGTCAA_L006_R1_001.fastq.gz	Combined heat and drought	12779604	12422475	97.2055
WU13_AGTCAA_L006_R2_001.fastq.gz	Combined heat and drought	12779604	12422475	97.2055
WU14_AGTTCC_L002_R1_001.fastq.gz	Combined heat and drought	20624091	20089810	97.4094
WU14_AGTTCC_L002_R2_001.fastq.gz	Combined heat and drought	20624091	20089810	97.4094
WU14_AGTTCC_L006_R1_001.fastq.gz	Combined heat and drought	20545466	20022739	97.4558
WU14_AGTTCC_L006_R2_001.fastq.gz	Combined heat and drought	20545466	20022739	97.4558
WU15_ATGTCA_L002_R1_001.fastq.gz	Combined heat and drought	11783767	11471019	97.3459
WU15_ATGTCA_L002_R2_001.fastq.gz	Combined heat and drought	11783767	11471019	97.3459
WU15_ATGTCA_L006_R1_001.fastq.gz	Combined heat and drought	11741043	11434192	97.3865
WU15_ATGTCA_L006_R2_001.fastq.gz	Combined heat and drought	11741043	11434192	97.3865
WU16_GTCCGC_L002_R1_001.fastq.gz	Combined heat and drought	15967255	15500292	97.0755
WU16_GTCCGC_L002_R2_001.fastq.gz	Combined heat and drought	15967255	15500292	97.0755
WU16_GTCCGC_L006_R1_001.fastq.gz	Combined heat and drought	15957349	15504570	97.1626
WU16_GTCCGC_L006_R2_001.fastq.gz	Combined heat and drought	15957349	15504570	97.1626
WU1_ATCACG_L001_R1_001.fastq.gz	Control	14475230	13985503	96.6168
WU1_ATCACG_L001_R2_001.fastq.gz	Control	14475230	13985503	96.6168
WU1_ATCACG_L005_R1_001.fastq.gz	Control	14656557	14172990	96.7007
WU1_ATCACG_L005_R2_001.fastq.gz	Control	14656557	14172990	96.7007
WU2_CGATGT_L001_R1_001.fastq.gz	Control	18127185	17181305	94.782
WU2_CGATGT_L001_R2_001.fastq.gz	Control	18127185	17181305	94.782
WU2_CGATGT_L005_R1_001.fastq.gz	Control	18337876	17406257	94.9197
WU2_CGATGT_L005_R2_001.fastq.gz	Control	18337876	17406257	94.9197
WU3_TTAGGC_L001_R1_001.fastq.gz	Control	16962520	16092510	94.871
WU3_TTAGGC_L001_R2_001.fastq.gz	Control	16962520	16092510	94.871
WU3_TTAGGC_L005_R1_001.fastq.gz	Control	17156843	16306774	95.0453
WU3_TTAGGC_L005_R2_001.fastq.gz	Control	17156843	16306774	95.0453
WU4_TGACCA_L001_R1_001.fastq.gz	Control	20346445	18749420	92.1508
WU4_TGACCA_L001_R2_001.fastq.gz	Control	20346445	18749420	92.1508
WU4_TGACCA_L005_R1_001.fastq.gz	Control	20645368	19066284	92.3514
WU4_TGACCA_L005_R2_001.fastq.gz	Control	20645368	19066284	92.3514
WU5_ACAGTG_L001_R1_001.fastq.gz	Heat	16584044	15854448	95.6006
WU5_ACAGTG_L001_R2_001.fastq.gz	Heat	16584044	15854448	95.6006
WU5_ACAGTG_L005_R1_001.fastq.gz	Heat	16815724	16092590	95.6997
WU5_ACAGTG_L005_R2_001.fastq.gz	Heat	16815724	16092590	95.6997
WU6_GCCAAT_L001_R1_001.fastq.gz	Heat	21855780	20329753	93.0177
WU6_GCCAAT_L001_R2_001.fastq.gz	Heat	21855780	20329753	93.0177
WU6_GCCAAT_L005_R1_001.fastq.gz	Heat	22168010	20669890	93.242
WU6_GCCAAT_L005_R2_001.fastq.gz	Heat	22168010	20669890	93.242
WU7_CAGATC_L001_R1_001.fastq.gz	Heat	16389843	15547927	94.8632
WU7_CAGATC_L001_R2_001.fastq.gz	Heat	16389843	15547927	94.8632
WU7_CAGATC_L005_R1_001.fastq.gz	Heat	16600707	15768599	94.9875
WU7_CAGATC_L005_R2_001.fastq.gz	Heat	16600707	15768599	94.9875
WU8_ACTTGA_L001_R1_001.fastq.gz	Heat	17510427	16678892	95.2512
WU8_ACTTGA_L001_R2_001.fastq.gz	Heat	17510427	16678892	95.2512
WU8_ACTTGA_L005_R1_001.fastq.gz	Heat	17774009	16955525	95.3951
WU8_ACTTGA_L005_R2_001.fastq.gz	Heat	17774009	16955525	95.3951
WU9_GATCAG_L001_R1_001.fastq.gz	Drought	16658689	15433097	92.6429
WU9_GATCAG_L001_R2_001.fastq.gz	Drought	16658689	15433097	92.6429
WU9_GATCAG_L005_R1_001.fastq.gz	Drought	16897964	15688048	92.8399
WU9_GATCAG_L005_R2_001.fastq.gz	Drought	16897964	15688048	92.8399
Total				95.1483
