# Supplementary material for: Detecting early signs of heat and drought stress in Phoenix dactylifera (date palm)
Source: PLoS One. 2017 Jun 1;12(6):e0177883. doi: 10.1371/journal.pone.0177883 (PMC5453443; doi:10.1371/journal.pone.0177883)
Supplement: S2 Table — (XLSX) [file pone.0177883.s002.xlsx]

## Sheet: Drought FDR < 0.05
Supplementary Table 2. Pathways enrichments analysis in drought experiment. The pathways with significantly higher or lower expression are highlighted with red and blue, respectively. Threshold for significance was FDR<0.05.
Significant GO	GO definition	Maxmean of Log2FC	Gene IDs assigned to GOs
GO:0012502	induction of programmed cell death	4.72849	PDACT_KE332545.1_G004560;PDACT_KE332651.1_G000770
GO:0032266	phosphatidylinositol-3-phosphate binding	4.59108	PDACT_KE334909.1_G000140;PDACT_KE335554.1_G000100
GO:0034620	cellular response to unfolded protein	4.45951	PDACT_KE332562.1_G003770;PDACT_KE332562.1_G003780;PDACT_KE332583.1_G002310;PDACT_KE333337.1_G000320
GO:0047216	inositol 3-alpha-galactosyltransferase activity	3.15269	PDACT_KE332557.1_G003310;PDACT_KE332632.1_G000140;PDACT_KE332752.1_G001250;PDACT_KE333499.1_G000420
GO:0009061	anaerobic respiration	2.58236	PDACT_KE332567.1_G001010;PDACT_KE332573.1_G000270;PDACT_KE332815.1_G000720;PDACT_KE333152.1_G000210;PDACT_KE333152.1_G000220
GO:0034605	cellular response to heat	2.15418	PDACT_KE332548.1_G003200;PDACT_KE332557.1_G001400;PDACT_KE332561.1_G002780;PDACT_KE332562.1_G003770;PDACT_KE332562.1_G003780;PDACT_KE332578.1_G002110;PDACT_KE332583.1_G002310;PDACT_KE332623.1_G001070;PDACT_KE332706.1_G001160;PDACT_KE332717.1_G000970;PDACT_KE332809.1_G001150;PDACT_KE333013.1_G000390;PDACT_KE333337.1_G000320;PDACT_KE333739.1_G000200
GO:0071456	cellular response to hypoxia	1.98338	PDACT_KE332551.1_G003860;PDACT_KE332553.1_G004100;PDACT_KE332553.1_G004120;PDACT_KE332556.1_G000360;PDACT_KE332557.1_G005370;PDACT_KE332557.1_G005400;PDACT_KE332562.1_G003770;PDACT_KE332562.1_G003780;PDACT_KE332667.1_G002000;PDACT_KE332708.1_G001050;PDACT_KE332753.1_G000130;PDACT_KE332753.1_G000340;PDACT_KE333233.1_G000110;PDACT_KE333296.1_G000150;PDACT_KE333296.1_G000200;PDACT_KE333296.1_G000220…
GO:0071944	cell periphery	1.80322	PDACT_KE332545.1_G001030;PDACT_KE332551.1_G003320;PDACT_KE332584.1_G002390;PDACT_KE332588.1_G002250;PDACT_KE332599.1_G003920;PDACT_KE332626.1_G000560;PDACT_KE332681.1_G001710;PDACT_KE332993.1_G000410;PDACT_KE333137.1_G000230;PDACT_KE334909.1_G000140;PDACT_KE335554.1_G000100
GO:0070370	cellular heat acclimation	1.56827	PDACT_KE332560.1_G004640;PDACT_KE332601.1_G003230;PDACT_KE332606.1_G001600;PDACT_KE332623.1_G001070;PDACT_KE332629.1_G001580;PDACT_KE332646.1_G001530;PDACT_KE332717.1_G000970;PDACT_KE332809.1_G001150;PDACT_KE333013.1_G000390;PDACT_KE333361.1_G000120;PDACT_KE334909.1_G000140;PDACT_KE335554.1_G000100
GO:0042542	response to hydrogen peroxide	1.52894	PDACT_KE332545.1_G001180;PDACT_KE332545.1_G001220;PDACT_KE332545.1_G004560;PDACT_KE332545.1_G007600;PDACT_KE332546.1_G003520;PDACT_KE332546.1_G005680;PDACT_KE332546.1_G007360;PDACT_KE332546.1_G008350;PDACT_KE332546.1_G008900;PDACT_KE332547.1_G005100;PDACT_KE332548.1_G002540;PDACT_KE332548.1_G003200;PDACT_KE332548.1_G004400;PDACT_KE332549.1_G001020;PDACT_KE332549.1_G002790;PDACT_KE332549.1_G002810…
GO:0010286	heat acclimation	1.528	PDACT_KE332545.1_G004560;PDACT_KE332545.1_G004700;PDACT_KE332546.1_G000230;PDACT_KE332547.1_G005100;PDACT_KE332548.1_G003200;PDACT_KE332554.1_G000600;PDACT_KE332554.1_G000610;PDACT_KE332557.1_G003110;PDACT_KE332557.1_G003120;PDACT_KE332562.1_G003770;PDACT_KE332562.1_G003780;PDACT_KE332567.1_G001760;PDACT_KE332567.1_G004150;PDACT_KE332572.1_G000990;PDACT_KE332572.1_G004190;PDACT_KE332582.1_G002650…
GO:0009644	response to high light intensity	1.44783	PDACT_KE332545.1_G001220;PDACT_KE332545.1_G004560;PDACT_KE332545.1_G007600;PDACT_KE332546.1_G003520;PDACT_KE332546.1_G005680;PDACT_KE332546.1_G008350;PDACT_KE332547.1_G005100;PDACT_KE332548.1_G002540;PDACT_KE332548.1_G003200;PDACT_KE332548.1_G004400;PDACT_KE332549.1_G001020;PDACT_KE332549.1_G001780;PDACT_KE332549.1_G002790;PDACT_KE332549.1_G002810;PDACT_KE332549.1_G003890;PDACT_KE332549.1_G006230…
GO:0009408	response to heat	1.37505	PDACT_KE332545.1_G004560;PDACT_KE332545.1_G004940;PDACT_KE332545.1_G007600;PDACT_KE332545.1_G008180;PDACT_KE332546.1_G003520;PDACT_KE332546.1_G005680;PDACT_KE332546.1_G008350;PDACT_KE332546.1_G008640;PDACT_KE332547.1_G005100;PDACT_KE332547.1_G005730;PDACT_KE332548.1_G002540;PDACT_KE332548.1_G003200;PDACT_KE332548.1_G003690;PDACT_KE332548.1_G004400;PDACT_KE332548.1_G007000;PDACT_KE332549.1_G002290…
GO:0009899	ent-kaurene synthase activity	1.36874	PDACT_KE332579.1_G001510;PDACT_KE332657.1_G000130;PDACT_KE332968.1_G000610;PDACT_KE332972.1_G000180;PDACT_KE332972.1_G000240;PDACT_KE332972.1_G000270;PDACT_KE333070.1_G000720;PDACT_KE333070.1_G000730;PDACT_KE334994.1_G000140;PDACT_KE335561.1_G000110;PDACT_KE337694.1_G000100
GO:0006457	protein folding	1.2019	PDACT_KE332545.1_G004560;PDACT_KE332545.1_G007600;PDACT_KE332546.1_G000230;PDACT_KE332546.1_G003520;PDACT_KE332546.1_G005680;PDACT_KE332546.1_G006130;PDACT_KE332546.1_G006380;PDACT_KE332546.1_G006880;PDACT_KE332546.1_G008350;PDACT_KE332546.1_G008640;PDACT_KE332547.1_G002290;PDACT_KE332547.1_G005100;PDACT_KE332548.1_G002030;PDACT_KE332548.1_G002540;PDACT_KE332548.1_G003200;PDACT_KE332548.1_G004120…
GO:0034976	response to endoplasmic reticulum stress	1.16051	PDACT_KE332545.1_G004560;PDACT_KE332545.1_G007600;PDACT_KE332546.1_G005680;PDACT_KE332546.1_G008350;PDACT_KE332547.1_G006050;PDACT_KE332547.1_G006130;PDACT_KE332548.1_G004400;PDACT_KE332549.1_G002810;PDACT_KE332549.1_G006230;PDACT_KE332552.1_G005490;PDACT_KE332552.1_G007030;PDACT_KE332553.1_G002920;PDACT_KE332553.1_G005130;PDACT_KE332553.1_G006340;PDACT_KE332554.1_G000600;PDACT_KE332554.1_G000610…
GO:0015250	water channel activity	0.895064	PDACT_KE332546.1_G003660;PDACT_KE332548.1_G007520;PDACT_KE332553.1_G001100;PDACT_KE332554.1_G005540;PDACT_KE332555.1_G001540;PDACT_KE332565.1_G003900;PDACT_KE332574.1_G003530;PDACT_KE332586.1_G002790;PDACT_KE332589.1_G002400;PDACT_KE332590.1_G001750;PDACT_KE332591.1_G003090;PDACT_KE332604.1_G003770;PDACT_KE332617.1_G001640;PDACT_KE332617.1_G001690;PDACT_KE332672.1_G001890;PDACT_KE332720.1_G000240…
GO:0009615	response to virus	0.840206	PDACT_KE332549.1_G005000;PDACT_KE332552.1_G002040;PDACT_KE332552.1_G002050;PDACT_KE332552.1_G002060;PDACT_KE332552.1_G005860;PDACT_KE332554.1_G004440;PDACT_KE332554.1_G004570;PDACT_KE332554.1_G004590;PDACT_KE332554.1_G004600;PDACT_KE332554.1_G005080;PDACT_KE332560.1_G005470;PDACT_KE332571.1_G000740;PDACT_KE332571.1_G000760;PDACT_KE332573.1_G000930;PDACT_KE332574.1_G001480;PDACT_KE332582.1_G003450…
GO:0001666	response to hypoxia	0.74612	PDACT_KE332546.1_G001750;PDACT_KE332546.1_G001770;PDACT_KE332546.1_G001810;PDACT_KE332546.1_G001830;PDACT_KE332546.1_G002160;PDACT_KE332546.1_G008710;PDACT_KE332546.1_G009490;PDACT_KE332547.1_G005920;PDACT_KE332548.1_G002510;PDACT_KE332551.1_G000120;PDACT_KE332551.1_G002350;PDACT_KE332551.1_G003610;PDACT_KE332552.1_G004460;PDACT_KE332553.1_G006160;PDACT_KE332555.1_G000420;PDACT_KE332556.1_G004150…
GO:0006979	response to oxidative stress	0.674635	PDACT_KE332545.1_G001180;PDACT_KE332545.1_G007960;PDACT_KE332545.1_G008220;PDACT_KE332545.1_G011390;PDACT_KE332546.1_G001940;PDACT_KE332546.1_G007360;PDACT_KE332546.1_G008720;PDACT_KE332547.1_G005000;PDACT_KE332548.1_G002510;PDACT_KE332548.1_G002540;PDACT_KE332548.1_G002940;PDACT_KE332548.1_G002950;PDACT_KE332548.1_G007000;PDACT_KE332549.1_G004800;PDACT_KE332549.1_G005670;PDACT_KE332550.1_G005950…
GO:0005618	cell wall	0.667458	PDACT_KE332545.1_G000520;PDACT_KE332545.1_G002360;PDACT_KE332545.1_G005750;PDACT_KE332545.1_G005760;PDACT_KE332545.1_G011850;PDACT_KE332546.1_G003500;PDACT_KE332546.1_G003510;PDACT_KE332546.1_G008480;PDACT_KE332547.1_G000940;PDACT_KE332547.1_G006050;PDACT_KE332547.1_G006130;PDACT_KE332548.1_G007000;PDACT_KE332548.1_G007150;PDACT_KE332549.1_G001320;PDACT_KE332549.1_G001420;PDACT_KE332550.1_G003750…
GO:0008283	cell proliferation	0.594785	PDACT_KE332545.1_G001470;PDACT_KE332545.1_G001510;PDACT_KE332546.1_G002270;PDACT_KE332546.1_G006310;PDACT_KE332547.1_G003040;PDACT_KE332548.1_G002200;PDACT_KE332549.1_G001100;PDACT_KE332549.1_G002050;PDACT_KE332550.1_G001840;PDACT_KE332550.1_G003580;PDACT_KE332550.1_G003590;PDACT_KE332550.1_G004300;PDACT_KE332551.1_G002590;PDACT_KE332551.1_G007620;PDACT_KE332552.1_G006140;PDACT_KE332552.1_G006170…
GO:0009414	response to water deprivation	0.547465	PDACT_KE332545.1_G000900;PDACT_KE332545.1_G006590;PDACT_KE332545.1_G006800;PDACT_KE332545.1_G006820;PDACT_KE332545.1_G007440;PDACT_KE332545.1_G010880;PDACT_KE332546.1_G000400;PDACT_KE332546.1_G001020;PDACT_KE332546.1_G007590;PDACT_KE332547.1_G003670;PDACT_KE332547.1_G006500;PDACT_KE332548.1_G001820;PDACT_KE332548.1_G007000;PDACT_KE332548.1_G008010;PDACT_KE332549.1_G002290;PDACT_KE332549.1_G002410…
GO:0006468	protein phosphorylation	0.502931	PDACT_KE332545.1_G000390;PDACT_KE332545.1_G000400;PDACT_KE332545.1_G000530;PDACT_KE332545.1_G000660;PDACT_KE332545.1_G000670;PDACT_KE332545.1_G004230;PDACT_KE332545.1_G005340;PDACT_KE332545.1_G005870;PDACT_KE332545.1_G009100;PDACT_KE332545.1_G011480;PDACT_KE332545.1_G011810;PDACT_KE332546.1_G001860;PDACT_KE332546.1_G002300;PDACT_KE332546.1_G009090;PDACT_KE332547.1_G005000;PDACT_KE332547.1_G007220…
GO:0009737	response to abscisic acid	0.492819	PDACT_KE332545.1_G000640;PDACT_KE332545.1_G001180;PDACT_KE332545.1_G003250;PDACT_KE332545.1_G005140;PDACT_KE332545.1_G005160;PDACT_KE332546.1_G003960;PDACT_KE332546.1_G005870;PDACT_KE332546.1_G006610;PDACT_KE332546.1_G007590;PDACT_KE332547.1_G003670;PDACT_KE332547.1_G003730;PDACT_KE332547.1_G004700;PDACT_KE332547.1_G005100;PDACT_KE332547.1_G006730;PDACT_KE332548.1_G000330;PDACT_KE332548.1_G002570…
GO:0003677	DNA binding	0.48362	PDACT_KE332545.1_G000730;PDACT_KE332545.1_G000820;PDACT_KE332545.1_G001920;PDACT_KE332545.1_G002060;PDACT_KE332545.1_G002340;PDACT_KE332545.1_G003600;PDACT_KE332545.1_G004120;PDACT_KE332545.1_G005640;PDACT_KE332545.1_G008090;PDACT_KE332545.1_G008180;PDACT_KE332545.1_G009580;PDACT_KE332546.1_G001810;PDACT_KE332546.1_G001830;PDACT_KE332546.1_G001850;PDACT_KE332546.1_G002600;PDACT_KE332546.1_G003060…
GO:0046686	response to cadmium ion	0.470105	PDACT_KE332545.1_G000370;PDACT_KE332545.1_G000520;PDACT_KE332545.1_G001040;PDACT_KE332545.1_G001100;PDACT_KE332545.1_G001130;PDACT_KE332545.1_G002360;PDACT_KE332545.1_G002650;PDACT_KE332545.1_G006590;PDACT_KE332545.1_G007950;PDACT_KE332545.1_G007960;PDACT_KE332545.1_G010220;PDACT_KE332545.1_G011830;PDACT_KE332546.1_G000900;PDACT_KE332546.1_G001380;PDACT_KE332546.1_G002140;PDACT_KE332546.1_G002860…
GO:0003700	transcription factor activity, sequence-specific DNA binding	0.465507	PDACT_KE332545.1_G000160;PDACT_KE332545.1_G000720;PDACT_KE332545.1_G000820;PDACT_KE332545.1_G001010;PDACT_KE332545.1_G001920;PDACT_KE332545.1_G002340;PDACT_KE332545.1_G002520;PDACT_KE332545.1_G003600;PDACT_KE332545.1_G003620;PDACT_KE332545.1_G004120;PDACT_KE332545.1_G005010;PDACT_KE332545.1_G005640;PDACT_KE332545.1_G005790;PDACT_KE332545.1_G005960;PDACT_KE332545.1_G006080;PDACT_KE332545.1_G006710…
GO:0016301	kinase activity	0.454205	PDACT_KE332545.1_G000130;PDACT_KE332545.1_G000390;PDACT_KE332545.1_G000400;PDACT_KE332545.1_G000580;PDACT_KE332545.1_G000640;PDACT_KE332545.1_G001180;PDACT_KE332545.1_G004230;PDACT_KE332545.1_G005870;PDACT_KE332545.1_G006190;PDACT_KE332545.1_G006260;PDACT_KE332545.1_G008040;PDACT_KE332545.1_G009100;PDACT_KE332545.1_G010440;PDACT_KE332545.1_G011810;PDACT_KE332546.1_G000400;PDACT_KE332546.1_G006090…
GO:0005737	cytoplasm	0.428338	PDACT_KE332545.1_G000240;PDACT_KE332545.1_G000730;PDACT_KE332545.1_G001030;PDACT_KE332545.1_G001040;PDACT_KE332545.1_G001100;PDACT_KE332545.1_G001150;PDACT_KE332545.1_G001220;PDACT_KE332545.1_G001290;PDACT_KE332545.1_G001470;PDACT_KE332545.1_G001510;PDACT_KE332545.1_G002650;PDACT_KE332545.1_G002730;PDACT_KE332545.1_G002960;PDACT_KE332545.1_G002980;PDACT_KE332545.1_G003090;PDACT_KE332545.1_G003250…
GO:0003674	molecular function	0.411478	PDACT_KE332545.1_G000210;PDACT_KE332545.1_G000380;PDACT_KE332545.1_G000620;PDACT_KE332545.1_G000760;PDACT_KE332545.1_G001820;PDACT_KE332545.1_G002090;PDACT_KE332545.1_G002860;PDACT_KE332545.1_G002880;PDACT_KE332545.1_G002990;PDACT_KE332545.1_G003170;PDACT_KE332545.1_G003690;PDACT_KE332545.1_G003700;PDACT_KE332545.1_G003890;PDACT_KE332545.1_G003960;PDACT_KE332545.1_G004060;PDACT_KE332545.1_G004180…
GO:0009506	plasmodesma	-0.47156	PDACT_KE332545.1_G000110;PDACT_KE332545.1_G000140;PDACT_KE332545.1_G000520;PDACT_KE332545.1_G004560;PDACT_KE332545.1_G005750;PDACT_KE332545.1_G005760;PDACT_KE332545.1_G005980;PDACT_KE332545.1_G006590;PDACT_KE332545.1_G007310;PDACT_KE332545.1_G008880;PDACT_KE332545.1_G008890;PDACT_KE332545.1_G009510;PDACT_KE332545.1_G009530;PDACT_KE332545.1_G010220;PDACT_KE332545.1_G010420;PDACT_KE332545.1_G011690…
GO:0009627	systemic acquired resistance	-0.522328	PDACT_KE332545.1_G000530;PDACT_KE332545.1_G003810;PDACT_KE332545.1_G009710;PDACT_KE332546.1_G000400;PDACT_KE332546.1_G006090;PDACT_KE332546.1_G008350;PDACT_KE332547.1_G005440;PDACT_KE332547.1_G006050;PDACT_KE332547.1_G006130;PDACT_KE332547.1_G006250;PDACT_KE332547.1_G006640;PDACT_KE332547.1_G007140;PDACT_KE332548.1_G005440;PDACT_KE332548.1_G005460;PDACT_KE332548.1_G005990;PDACT_KE332549.1_G001020…
GO:0009697	salicylic acid biosynthetic process	-0.540314	PDACT_KE332545.1_G001870;PDACT_KE332545.1_G004940;PDACT_KE332545.1_G009710;PDACT_KE332545.1_G011390;PDACT_KE332546.1_G000400;PDACT_KE332546.1_G006090;PDACT_KE332546.1_G007590;PDACT_KE332547.1_G002050;PDACT_KE332547.1_G005440;PDACT_KE332547.1_G006250;PDACT_KE332547.1_G006640;PDACT_KE332547.1_G007140;PDACT_KE332548.1_G002510;PDACT_KE332548.1_G005440;PDACT_KE332548.1_G005460;PDACT_KE332549.1_G002610…
GO:0016126	sterol biosynthetic process	-0.569579	PDACT_KE332545.1_G001640;PDACT_KE332546.1_G000920;PDACT_KE332546.1_G000930;PDACT_KE332546.1_G005020;PDACT_KE332546.1_G006200;PDACT_KE332546.1_G006230;PDACT_KE332546.1_G006270;PDACT_KE332546.1_G007300;PDACT_KE332547.1_G001010;PDACT_KE332547.1_G001770;PDACT_KE332547.1_G006760;PDACT_KE332547.1_G007350;PDACT_KE332548.1_G005540;PDACT_KE332548.1_G007000;PDACT_KE332549.1_G001230;PDACT_KE332550.1_G000350…
GO:0007169	transmembrane receptor protein tyrosine kinase signaling pathway	-0.573831	PDACT_KE332545.1_G000390;PDACT_KE332545.1_G000530;PDACT_KE332545.1_G000660;PDACT_KE332545.1_G000670;PDACT_KE332545.1_G004230;PDACT_KE332545.1_G009100;PDACT_KE332545.1_G011810;PDACT_KE332546.1_G002300;PDACT_KE332546.1_G009090;PDACT_KE332548.1_G005510;PDACT_KE332548.1_G006690;PDACT_KE332549.1_G005870;PDACT_KE332550.1_G001770;PDACT_KE332550.1_G006130;PDACT_KE332550.1_G006160;PDACT_KE332551.1_G003850…
GO:0009505	plant-type cell wall	-0.583185	PDACT_KE332545.1_G006740;PDACT_KE332546.1_G002980;PDACT_KE332546.1_G008480;PDACT_KE332547.1_G000940;PDACT_KE332547.1_G002440;PDACT_KE332547.1_G006050;PDACT_KE332547.1_G006130;PDACT_KE332548.1_G001410;PDACT_KE332549.1_G004860;PDACT_KE332549.1_G005790;PDACT_KE332551.1_G002380;PDACT_KE332553.1_G002910;PDACT_KE332554.1_G004410;PDACT_KE332554.1_G005310;PDACT_KE332555.1_G006000;PDACT_KE332556.1_G002440…
GO:0005576	extracellular region	-0.601255	PDACT_KE332545.1_G001470;PDACT_KE332545.1_G001510;PDACT_KE332545.1_G001640;PDACT_KE332545.1_G002140;PDACT_KE332545.1_G002160;PDACT_KE332545.1_G002200;PDACT_KE332545.1_G002570;PDACT_KE332545.1_G003320;PDACT_KE332545.1_G004600;PDACT_KE332545.1_G005140;PDACT_KE332545.1_G005160;PDACT_KE332545.1_G005890;PDACT_KE332545.1_G006780;PDACT_KE332545.1_G006850;PDACT_KE332545.1_G007140;PDACT_KE332545.1_G007750…
GO:0042626	ATPase activity, coupled to transmembrane movement of substances	-0.60843	PDACT_KE332545.1_G002740;PDACT_KE332545.1_G002770;PDACT_KE332545.1_G002780;PDACT_KE332546.1_G004640;PDACT_KE332546.1_G007590;PDACT_KE332547.1_G000350;PDACT_KE332547.1_G004700;PDACT_KE332547.1_G006500;PDACT_KE332548.1_G000420;PDACT_KE332548.1_G005270;PDACT_KE332548.1_G007340;PDACT_KE332549.1_G000140;PDACT_KE332551.1_G007010;PDACT_KE332555.1_G003390;PDACT_KE332557.1_G002820;PDACT_KE332557.1_G002830…
GO:0006857	oligopeptide transport	-0.62087	PDACT_KE332546.1_G005870;PDACT_KE332551.1_G002420;PDACT_KE332553.1_G006340;PDACT_KE332554.1_G004870;PDACT_KE332556.1_G006120;PDACT_KE332557.1_G001710;PDACT_KE332558.1_G003940;PDACT_KE332558.1_G003950;PDACT_KE332558.1_G004550;PDACT_KE332559.1_G005630;PDACT_KE332562.1_G000660;PDACT_KE332563.1_G000700;PDACT_KE332563.1_G000720;PDACT_KE332563.1_G001080;PDACT_KE332566.1_G001870;PDACT_KE332566.1_G002290…
GO:0043900	regulation of multi-organism process	-0.642577	PDACT_KE332545.1_G001870;PDACT_KE332545.1_G004940;PDACT_KE332546.1_G007590;PDACT_KE332547.1_G002050;PDACT_KE332548.1_G002510;PDACT_KE332549.1_G002610;PDACT_KE332550.1_G000110;PDACT_KE332550.1_G000120;PDACT_KE332550.1_G003210;PDACT_KE332551.1_G006450;PDACT_KE332551.1_G006480;PDACT_KE332552.1_G001710;PDACT_KE332552.1_G002130;PDACT_KE332553.1_G000480;PDACT_KE332556.1_G000620;PDACT_KE332558.1_G003350…
GO:0009595	detection of biotic stimulus	-0.643017	PDACT_KE332545.1_G001870;PDACT_KE332545.1_G004940;PDACT_KE332546.1_G007590;PDACT_KE332547.1_G002050;PDACT_KE332548.1_G002510;PDACT_KE332548.1_G005510;PDACT_KE332549.1_G002610;PDACT_KE332550.1_G000110;PDACT_KE332550.1_G000120;PDACT_KE332550.1_G003210;PDACT_KE332551.1_G000170;PDACT_KE332551.1_G006450;PDACT_KE332551.1_G006480;PDACT_KE332552.1_G001710;PDACT_KE332552.1_G002130;PDACT_KE332553.1_G000480…
GO:0006952	defense response	-0.648266	PDACT_KE332545.1_G001870;PDACT_KE332546.1_G000560;PDACT_KE332546.1_G001950;PDACT_KE332546.1_G008280;PDACT_KE332547.1_G000960;PDACT_KE332547.1_G004890;PDACT_KE332547.1_G005190;PDACT_KE332547.1_G005440;PDACT_KE332547.1_G006250;PDACT_KE332547.1_G007350;PDACT_KE332548.1_G005440;PDACT_KE332548.1_G005460;PDACT_KE332549.1_G001020;PDACT_KE332550.1_G000110;PDACT_KE332550.1_G000120;PDACT_KE332550.1_G000230…
GO:0015706	nitrate transport	-0.714036	PDACT_KE332545.1_G000160;PDACT_KE332546.1_G009300;PDACT_KE332547.1_G007480;PDACT_KE332549.1_G003290;PDACT_KE332549.1_G005630;PDACT_KE332550.1_G003750;PDACT_KE332552.1_G004800;PDACT_KE332552.1_G005490;PDACT_KE332552.1_G006720;PDACT_KE332552.1_G007080;PDACT_KE332553.1_G000130;PDACT_KE332553.1_G003900;PDACT_KE332553.1_G003910;PDACT_KE332553.1_G005190;PDACT_KE332556.1_G006420;PDACT_KE332557.1_G000290…
GO:0010167	response to nitrate	-0.725109	PDACT_KE332545.1_G000160;PDACT_KE332546.1_G009300;PDACT_KE332547.1_G007480;PDACT_KE332549.1_G002290;PDACT_KE332549.1_G005630;PDACT_KE332550.1_G003750;PDACT_KE332552.1_G000230;PDACT_KE332552.1_G004800;PDACT_KE332552.1_G005490;PDACT_KE332552.1_G006720;PDACT_KE332552.1_G007080;PDACT_KE332553.1_G000130;PDACT_KE332553.1_G003900;PDACT_KE332553.1_G003910;PDACT_KE332553.1_G005190;PDACT_KE332556.1_G006420…
GO:0031225	anchored component of membrane	-0.75533	PDACT_KE332545.1_G004020;PDACT_KE332547.1_G003910;PDACT_KE332547.1_G006170;PDACT_KE332548.1_G000930;PDACT_KE332548.1_G002830;PDACT_KE332548.1_G005540;PDACT_KE332548.1_G005840;PDACT_KE332550.1_G001760;PDACT_KE332553.1_G003050;PDACT_KE332554.1_G001050;PDACT_KE332554.1_G004920;PDACT_KE332555.1_G006000;PDACT_KE332556.1_G006540;PDACT_KE332557.1_G005290;PDACT_KE332559.1_G000770;PDACT_KE332561.1_G000180…
GO:0009698	phenylpropanoid metabolic process	-0.762901	PDACT_KE332548.1_G007520;PDACT_KE332551.1_G004180;PDACT_KE332551.1_G004880;PDACT_KE332553.1_G005650;PDACT_KE332557.1_G003800;PDACT_KE332558.1_G004550;PDACT_KE332559.1_G006830;PDACT_KE332559.1_G007110;PDACT_KE332559.1_G007130;PDACT_KE332563.1_G002290;PDACT_KE332566.1_G001870;PDACT_KE332567.1_G003620;PDACT_KE332574.1_G002950;PDACT_KE332577.1_G001960;PDACT_KE332578.1_G002160;PDACT_KE332582.1_G003350…
GO:0019825	oxygen binding	-0.797206	PDACT_KE332545.1_G001640;PDACT_KE332545.1_G010690;PDACT_KE332548.1_G005740;PDACT_KE332550.1_G000110;PDACT_KE332550.1_G000120;PDACT_KE332556.1_G003510;PDACT_KE332556.1_G003640;PDACT_KE332556.1_G003650;PDACT_KE332556.1_G003710;PDACT_KE332556.1_G004740;PDACT_KE332556.1_G004800;PDACT_KE332557.1_G004390;PDACT_KE332562.1_G003650;PDACT_KE332562.1_G003660;PDACT_KE332562.1_G004710;PDACT_KE332562.1_G004720…
GO:0009817	defense response to fungus, incompatible interaction	-0.800703	PDACT_KE332556.1_G004720;PDACT_KE332562.1_G002170;PDACT_KE332565.1_G000700;PDACT_KE332566.1_G004260;PDACT_KE332566.1_G004270;PDACT_KE332569.1_G001530;PDACT_KE332574.1_G003860;PDACT_KE332578.1_G003820;PDACT_KE332579.1_G003950;PDACT_KE332585.1_G002230;PDACT_KE332585.1_G002570;PDACT_KE332590.1_G001310;PDACT_KE332590.1_G001330;PDACT_KE332592.1_G000840;PDACT_KE332595.1_G002770;PDACT_KE332603.1_G002520…
GO:0006598	polyamine catabolic process	-0.80825	PDACT_KE332548.1_G007520;PDACT_KE332551.1_G004180;PDACT_KE332551.1_G004880;PDACT_KE332553.1_G005650;PDACT_KE332557.1_G003800;PDACT_KE332558.1_G004550;PDACT_KE332559.1_G007110;PDACT_KE332566.1_G001870;PDACT_KE332567.1_G003620;PDACT_KE332572.1_G003890;PDACT_KE332574.1_G002950;PDACT_KE332577.1_G001960;PDACT_KE332578.1_G002160;PDACT_KE332582.1_G003350;PDACT_KE332582.1_G003370;PDACT_KE332583.1_G002640…
GO:0042398	cellular modified amino acid biosynthetic process	-0.822189	PDACT_KE332548.1_G007520;PDACT_KE332551.1_G004180;PDACT_KE332551.1_G004880;PDACT_KE332553.1_G005650;PDACT_KE332557.1_G003800;PDACT_KE332558.1_G004550;PDACT_KE332559.1_G007110;PDACT_KE332566.1_G001870;PDACT_KE332567.1_G003620;PDACT_KE332574.1_G002950;PDACT_KE332577.1_G001960;PDACT_KE332578.1_G002160;PDACT_KE332582.1_G003350;PDACT_KE332582.1_G003370;PDACT_KE332583.1_G002640;PDACT_KE332591.1_G002520…
GO:0009740	gibberellic acid mediated signaling pathway	-0.843468	PDACT_KE332546.1_G000160;PDACT_KE332546.1_G006610;PDACT_KE332546.1_G007620;PDACT_KE332548.1_G007520;PDACT_KE332550.1_G000600;PDACT_KE332550.1_G001390;PDACT_KE332551.1_G003460;PDACT_KE332552.1_G006700;PDACT_KE332556.1_G004040;PDACT_KE332558.1_G004840;PDACT_KE332560.1_G002510;PDACT_KE332561.1_G003880;PDACT_KE332561.1_G004030;PDACT_KE332562.1_G000820;PDACT_KE332562.1_G003000;PDACT_KE332562.1_G004710…
GO:0051707	response to other organism	-0.872541	PDACT_KE332545.1_G004940;PDACT_KE332548.1_G002510;PDACT_KE332549.1_G001020;PDACT_KE332551.1_G006080;PDACT_KE332551.1_G006450;PDACT_KE332551.1_G006480;PDACT_KE332552.1_G001710;PDACT_KE332553.1_G004100;PDACT_KE332553.1_G004120;PDACT_KE332554.1_G004410;PDACT_KE332556.1_G006540;PDACT_KE332556.1_G006580;PDACT_KE332557.1_G005370;PDACT_KE332557.1_G005400;PDACT_KE332558.1_G003350;PDACT_KE332558.1_G005630…
GO:0006826	iron ion transport	-0.905835	PDACT_KE332545.1_G000160;PDACT_KE332552.1_G006720;PDACT_KE332552.1_G007080;PDACT_KE332553.1_G000130;PDACT_KE332555.1_G001540;PDACT_KE332556.1_G006420;PDACT_KE332557.1_G000290;PDACT_KE332560.1_G001610;PDACT_KE332562.1_G000910;PDACT_KE332563.1_G000100;PDACT_KE332571.1_G003180;PDACT_KE332571.1_G003670;PDACT_KE332574.1_G003530;PDACT_KE332583.1_G002640;PDACT_KE332585.1_G002510;PDACT_KE332586.1_G002790…
GO:0050776	regulation of immune response	-0.944035	PDACT_KE332546.1_G005000;PDACT_KE332552.1_G001710;PDACT_KE332562.1_G003820;PDACT_KE332570.1_G000420;PDACT_KE332590.1_G003770;PDACT_KE332598.1_G000420;PDACT_KE332607.1_G003080;PDACT_KE332609.1_G003290;PDACT_KE332618.1_G001830;PDACT_KE332631.1_G000680;PDACT_KE332643.1_G000710;PDACT_KE332687.1_G001050;PDACT_KE332687.1_G001090;PDACT_KE332714.1_G001140;PDACT_KE332767.1_G000420;PDACT_KE332812.1_G001280…
GO:0010106	cellular response to iron ion starvation	-0.946226	PDACT_KE332545.1_G000160;PDACT_KE332552.1_G006720;PDACT_KE332552.1_G007080;PDACT_KE332553.1_G000130;PDACT_KE332555.1_G001540;PDACT_KE332556.1_G000970;PDACT_KE332556.1_G006420;PDACT_KE332557.1_G000290;PDACT_KE332560.1_G001610;PDACT_KE332562.1_G000910;PDACT_KE332563.1_G000100;PDACT_KE332571.1_G003180;PDACT_KE332571.1_G003670;PDACT_KE332574.1_G003530;PDACT_KE332583.1_G002640;PDACT_KE332585.1_G002510…
GO:0016045	detection of bacterium	-0.956976	PDACT_KE332552.1_G001710;PDACT_KE332562.1_G003820;PDACT_KE332570.1_G000420;PDACT_KE332575.1_G001540;PDACT_KE332590.1_G003770;PDACT_KE332598.1_G000420;PDACT_KE332607.1_G003080;PDACT_KE332609.1_G003290;PDACT_KE332618.1_G001830;PDACT_KE332631.1_G000680;PDACT_KE332643.1_G000710;PDACT_KE332687.1_G001050;PDACT_KE332687.1_G001090;PDACT_KE332714.1_G001140;PDACT_KE332767.1_G000420;PDACT_KE332812.1_G001280…
GO:0000287	magnesium ion binding	-0.966401	PDACT_KE332557.1_G000160;PDACT_KE332559.1_G005630;PDACT_KE332566.1_G004190;PDACT_KE332566.1_G004230;PDACT_KE332571.1_G003890;PDACT_KE332578.1_G002430;PDACT_KE332579.1_G001380;PDACT_KE332579.1_G002790;PDACT_KE332585.1_G000260;PDACT_KE332585.1_G000270;PDACT_KE332601.1_G001580;PDACT_KE332612.1_G002010;PDACT_KE332615.1_G002050;PDACT_KE332616.1_G003150;PDACT_KE332633.1_G002010;PDACT_KE332657.1_G000100…
GO:0000041	transition metal ion transport	-0.97928	PDACT_KE332545.1_G000160;PDACT_KE332546.1_G002430;PDACT_KE332547.1_G001440;PDACT_KE332549.1_G005630;PDACT_KE332552.1_G007080;PDACT_KE332553.1_G000130;PDACT_KE332556.1_G006420;PDACT_KE332562.1_G000910;PDACT_KE332563.1_G000100;PDACT_KE332564.1_G003350;PDACT_KE332575.1_G002570;PDACT_KE332579.1_G003050;PDACT_KE332591.1_G000490;PDACT_KE332594.1_G002030;PDACT_KE332597.1_G002000;PDACT_KE332600.1_G000610…
GO:0004675	transmembrane receptor protein serine/threonine kinase activity	-0.983987	PDACT_KE332549.1_G005870;PDACT_KE332549.1_G006750;PDACT_KE332561.1_G004830;PDACT_KE332578.1_G003430;PDACT_KE332589.1_G002260;PDACT_KE332598.1_G002390;PDACT_KE332598.1_G002400;PDACT_KE332602.1_G002130;PDACT_KE332602.1_G002160;PDACT_KE332602.1_G002330;PDACT_KE332635.1_G001110;PDACT_KE332683.1_G000440;PDACT_KE332683.1_G000500;PDACT_KE332718.1_G001550;PDACT_KE332739.1_G001050;PDACT_KE332802.1_G001110…
GO:0009686	gibberellin biosynthetic process	-1.05636	PDACT_KE332546.1_G007620;PDACT_KE332558.1_G004840;PDACT_KE332562.1_G003000;PDACT_KE332562.1_G004710;PDACT_KE332562.1_G004720;PDACT_KE332567.1_G002050;PDACT_KE332568.1_G001710;PDACT_KE332568.1_G001750;PDACT_KE332571.1_G003850;PDACT_KE332579.1_G001380;PDACT_KE332579.1_G001510;PDACT_KE332582.1_G000540;PDACT_KE332600.1_G001680;PDACT_KE332612.1_G002010;PDACT_KE332625.1_G000350;PDACT_KE332631.1_G001290…
GO:0051555	flavonol biosynthetic process	-1.09317	PDACT_KE332548.1_G001470;PDACT_KE332594.1_G002940;PDACT_KE332624.1_G000480;PDACT_KE332691.1_G000920;PDACT_KE332925.1_G000640;PDACT_KE333442.1_G000400;PDACT_KE333765.1_G000130;PDACT_KE333984.1_G000190;PDACT_KE334118.1_G000240;PDACT_KE334334.1_G000350;PDACT_KE334556.1_G000130
GO:0006855	drug transmembrane transport	-1.15149	PDACT_KE332546.1_G007590;PDACT_KE332548.1_G000420;PDACT_KE332557.1_G002820;PDACT_KE332557.1_G002830;PDACT_KE332560.1_G001820;PDACT_KE332570.1_G000890;PDACT_KE332575.1_G000320;PDACT_KE332580.1_G001430;PDACT_KE332635.1_G000270;PDACT_KE332656.1_G001300;PDACT_KE332734.1_G000450;PDACT_KE332807.1_G000340;PDACT_KE332821.1_G000110;PDACT_KE332842.1_G000900;PDACT_KE333032.1_G000100;PDACT_KE333032.1_G000110…
GO:0030744	luteolin O-methyltransferase activity	-1.44064	PDACT_KE332594.1_G002940;PDACT_KE332925.1_G000640;PDACT_KE333442.1_G000400;PDACT_KE333765.1_G000130;PDACT_KE334118.1_G000240;PDACT_KE334334.1_G000350;PDACT_KE334556.1_G000130
GO:0030755	quercetin 3-O-methyltransferase activity	-1.44064	PDACT_KE332594.1_G002940;PDACT_KE332925.1_G000640;PDACT_KE333442.1_G000400;PDACT_KE333765.1_G000130;PDACT_KE334118.1_G000240;PDACT_KE334334.1_G000350;PDACT_KE334556.1_G000130
GO:0033799	myricetin 3'-O-methyltransferase activity	-1.44064	PDACT_KE332594.1_G002940;PDACT_KE332925.1_G000640;PDACT_KE333442.1_G000400;PDACT_KE333765.1_G000130;PDACT_KE334118.1_G000240;PDACT_KE334334.1_G000350;PDACT_KE334556.1_G000130
GO:0047763	caffeate O-methyltransferase activity	-1.44064	PDACT_KE332594.1_G002940;PDACT_KE332925.1_G000640;PDACT_KE333442.1_G000400;PDACT_KE333765.1_G000130;PDACT_KE334118.1_G000240;PDACT_KE334334.1_G000350;PDACT_KE334556.1_G000130
GO:0004556	alpha-amylase activity	-1.92266	PDACT_KE332545.1_G010830;PDACT_KE332552.1_G004530;PDACT_KE332599.1_G000550;PDACT_KE332618.1_G000740;PDACT_KE332618.1_G000750;PDACT_KE332618.1_G000770;PDACT_KE332621.1_G001370;PDACT_KE332621.1_G001380;PDACT_KE332689.1_G001320;PDACT_KE332706.1_G000710;PDACT_KE332915.1_G001110;PDACT_KE332915.1_G001140;PDACT_KE332919.1_G000460;PDACT_KE332919.1_G000470;PDACT_KE333098.1_G000280;PDACT_KE333098.1_G000290…
GO:0003838	sterol 24-C-methyltransferase activity	-1.94768	PDACT_KE332814.1_G000840;PDACT_KE332814.1_G000970;PDACT_KE333702.1_G000150;PDACT_KE333702.1_G000230;PDACT_KE333942.1_G000170
GO:0009905	ent-copalyl diphosphate synthase activity	-2.51639	PDACT_KE332579.1_G001380;PDACT_KE332612.1_G002010;PDACT_KE332657.1_G000100;PDACT_KE332657.1_G000140;PDACT_KE334054.1_G000220;PDACT_KE334313.1_G000120;PDACT_KE334502.1_G000140;PDACT_KE336423.1_G000150

## Sheet: Heat FDR < 0.05
Supplementary Table 2. Pathways enrichments analysis in heat experiment. The pathways with significantly higher or lower expression are highlighted with red and blue, respectively. Threshold for significance was FDR<0.05.
Significant GO	GO definition	Maxmean of Log2FC	Gene IDs assigned to GOs
GO:0032266	phosphatidylinositol-3-phosphate binding	4.31458	PDACT_KE334909.1_G000140;PDACT_KE335554.1_G000100
GO:0048462	carpel formation	4.1026	PDACT_KE332678.1_G001280;PDACT_KE334347.1_G000120
GO:0080126	ovary septum development	4.1026	PDACT_KE332678.1_G001280;PDACT_KE334347.1_G000120
GO:1902609	(R)-2-hydroxy-alpha-linolenic acid biosynthetic process	3.5799	PDACT_KE332718.1_G001040;PDACT_KE332718.1_G001050;PDACT_KE333457.1_G000110
GO:0034614	cellular response to reactive oxygen species	3.5799	PDACT_KE332718.1_G001040;PDACT_KE332718.1_G001050
GO:0071446	cellular response to salicylic acid stimulus	3.5799	PDACT_KE332718.1_G001040;PDACT_KE332718.1_G001050
GO:0001561	fatty acid alpha-oxidation	3.5799	PDACT_KE332718.1_G001040;PDACT_KE332718.1_G001050
GO:0016702	oxidoreductase activity, acting on single donors with incorporation of molecular oxygen, incorporation of two atoms of oxygen	3.5799	PDACT_KE332718.1_G001040;PDACT_KE332718.1_G001050
GO:0016595	glutamate binding	3.02507	PDACT_KE332578.1_G002010;PDACT_KE332602.1_G000230;PDACT_KE332902.1_G000120;PDACT_KE333412.1_G000270;PDACT_KE334432.1_G000110
GO:0034620	cellular response to unfolded protein	2.85681	PDACT_KE332562.1_G003770;PDACT_KE332562.1_G003780;PDACT_KE332583.1_G002310;PDACT_KE333337.1_G000320
GO:0080027	response to herbivore	2.6867	PDACT_KE332585.1_G001510;PDACT_KE332636.1_G002380;PDACT_KE332712.1_G000150;PDACT_KE332712.1_G000170;PDACT_KE332736.1_G001240;PDACT_KE332980.1_G000630;PDACT_KE332980.1_G000680;PDACT_KE333384.1_G000320;PDACT_KE334518.1_G000150;PDACT_KE334518.1_G000170;PDACT_KE334601.1_G000210;PDACT_KE334665.1_G000120;PDACT_KE334994.1_G000130;PDACT_KE335142.1_G000120;PDACT_KE336423.1_G000140
GO:0009830	cell wall modification involved in abscission	2.6291	PDACT_KE332571.1_G003980;PDACT_KE332622.1_G000990;PDACT_KE332717.1_G001490;PDACT_KE332718.1_G001040;PDACT_KE332718.1_G001050;PDACT_KE332776.1_G000650
GO:0009828	plant-type cell wall loosening	2.4555	PDACT_KE332546.1_G002980;PDACT_KE332554.1_G005310;PDACT_KE332556.1_G000480;PDACT_KE332563.1_G001850;PDACT_KE332571.1_G002350;PDACT_KE332571.1_G004310;PDACT_KE332579.1_G000480;PDACT_KE332621.1_G001830;PDACT_KE332679.1_G000340;PDACT_KE332696.1_G000490;PDACT_KE332775.1_G000300;PDACT_KE332801.1_G000640;PDACT_KE332801.1_G000710;PDACT_KE332938.1_G000360;PDACT_KE333071.1_G000470;PDACT_KE333314.1_G000180…
GO:0034605	cellular response to heat	2.34877	PDACT_KE332548.1_G003200;PDACT_KE332557.1_G001400;PDACT_KE332561.1_G002780;PDACT_KE332562.1_G003770;PDACT_KE332562.1_G003780;PDACT_KE332578.1_G002110;PDACT_KE332583.1_G002310;PDACT_KE332623.1_G001070;PDACT_KE332706.1_G001160;PDACT_KE332717.1_G000970;PDACT_KE332809.1_G001150;PDACT_KE333013.1_G000390;PDACT_KE333337.1_G000320;PDACT_KE333739.1_G000200
GO:0016711	flavonoid 3'-monooxygenase activity	2.33044	PDACT_KE332548.1_G005740;PDACT_KE332570.1_G001090;PDACT_KE332598.1_G002020;PDACT_KE332615.1_G001780;PDACT_KE332628.1_G002600;PDACT_KE332628.1_G002690;PDACT_KE332628.1_G002710;PDACT_KE332692.1_G001510;PDACT_KE332692.1_G001520;PDACT_KE332983.1_G000500
GO:0046185	aldehyde catabolic process	2.25728	PDACT_KE332615.1_G001130;PDACT_KE332667.1_G000540;PDACT_KE332667.1_G000600
GO:0071771	aldehyde decarbonylase activity	2.25728	PDACT_KE332615.1_G001130;PDACT_KE332667.1_G000540;PDACT_KE332667.1_G000600
GO:0010023	proanthocyanidin biosynthetic process	2.06303	PDACT_KE332546.1_G002370;PDACT_KE332549.1_G003970;PDACT_KE332570.1_G000560;PDACT_KE332570.1_G000610;PDACT_KE332572.1_G003860;PDACT_KE332589.1_G000430;PDACT_KE333689.1_G000130
GO:0031407	oxylipin metabolic process	2.03402	PDACT_KE332550.1_G000110;PDACT_KE332550.1_G000120;PDACT_KE332580.1_G000350;PDACT_KE332626.1_G002910;PDACT_KE333457.1_G000110;PDACT_KE334352.1_G000230
GO:0010500	transmitting tissue development	1.74626	PDACT_KE332564.1_G002290;PDACT_KE332659.1_G001110;PDACT_KE332678.1_G001280;PDACT_KE332699.1_G001810;PDACT_KE332934.1_G001400;PDACT_KE334347.1_G000120
GO:0008289	lipid binding	1.69322	PDACT_KE332561.1_G000180;PDACT_KE332561.1_G004580;PDACT_KE332567.1_G001720;PDACT_KE332574.1_G003390;PDACT_KE332575.1_G003160;PDACT_KE332575.1_G003180;PDACT_KE332583.1_G001500;PDACT_KE332583.1_G001610;PDACT_KE332614.1_G003120;PDACT_KE332617.1_G001810;PDACT_KE332628.1_G001410;PDACT_KE332689.1_G000950;PDACT_KE332700.1_G001470;PDACT_KE332770.1_G001070;PDACT_KE332780.1_G000850;PDACT_KE332790.1_G000680…
GO:0008970	phosphatidylcholine 1-acylhydrolase activity	1.61263	PDACT_KE332552.1_G003730;PDACT_KE332565.1_G002150;PDACT_KE332565.1_G002160;PDACT_KE332572.1_G003110;PDACT_KE332700.1_G000570;PDACT_KE332773.1_G000220;PDACT_KE332773.1_G000230;PDACT_KE332893.1_G000380
GO:0004364	glutathione transferase activity	1.55603	PDACT_KE332545.1_G011320;PDACT_KE332545.1_G011340;PDACT_KE332546.1_G003830;PDACT_KE332546.1_G003840;PDACT_KE332553.1_G005190;PDACT_KE332554.1_G000170;PDACT_KE332555.1_G006180;PDACT_KE332555.1_G006210;PDACT_KE332555.1_G006300;PDACT_KE332555.1_G006440;PDACT_KE332557.1_G003900;PDACT_KE332557.1_G004250;PDACT_KE332557.1_G004260;PDACT_KE332557.1_G004270;PDACT_KE332603.1_G002340;PDACT_KE332632.1_G000510…
GO:0009718	anthocyanin-containing compound biosynthetic process	1.49354	PDACT_KE332546.1_G003500;PDACT_KE332546.1_G003510;PDACT_KE332548.1_G005740;PDACT_KE332554.1_G003280;PDACT_KE332557.1_G000160;PDACT_KE332564.1_G003600;PDACT_KE332570.1_G001090;PDACT_KE332575.1_G003310;PDACT_KE332578.1_G002110;PDACT_KE332585.1_G002810;PDACT_KE332588.1_G001860;PDACT_KE332594.1_G001300;PDACT_KE332598.1_G002020;PDACT_KE332612.1_G001900;PDACT_KE332615.1_G000330;PDACT_KE332615.1_G001780…
GO:0009269	response to desiccation	1.44234	PDACT_KE332545.1_G005140;PDACT_KE332545.1_G005160;PDACT_KE332548.1_G007000;PDACT_KE332548.1_G007520;PDACT_KE332549.1_G002290;PDACT_KE332553.1_G005190;PDACT_KE332556.1_G000980;PDACT_KE332557.1_G003650;PDACT_KE332558.1_G005180;PDACT_KE332559.1_G004880;PDACT_KE332573.1_G000190;PDACT_KE332574.1_G003530;PDACT_KE332579.1_G003860;PDACT_KE332585.1_G001510;PDACT_KE332591.1_G003090;PDACT_KE332607.1_G003460…
GO:0004650	polygalacturonase activity	1.39587	PDACT_KE332545.1_G003320;PDACT_KE332545.1_G007750;PDACT_KE332545.1_G007860;PDACT_KE332570.1_G001680;PDACT_KE332585.1_G000760;PDACT_KE332585.1_G000790;PDACT_KE332591.1_G000360;PDACT_KE332591.1_G001470;PDACT_KE332622.1_G000990;PDACT_KE332628.1_G000400;PDACT_KE332628.1_G001890;PDACT_KE332648.1_G000800;PDACT_KE332654.1_G000240;PDACT_KE332659.1_G001460;PDACT_KE332673.1_G000500;PDACT_KE332731.1_G001420…
GO:0009694	jasmonic acid metabolic process	1.38738	PDACT_KE332545.1_G001290;PDACT_KE332545.1_G003810;PDACT_KE332550.1_G000110;PDACT_KE332550.1_G000120;PDACT_KE332552.1_G000630;PDACT_KE332554.1_G000950;PDACT_KE332565.1_G002620;PDACT_KE332565.1_G002630;PDACT_KE332570.1_G000790;PDACT_KE332578.1_G001150;PDACT_KE332579.1_G003860;PDACT_KE332580.1_G002820;PDACT_KE332584.1_G001760;PDACT_KE332605.1_G003160;PDACT_KE332616.1_G002550;PDACT_KE332626.1_G002910…
GO:0005544	calcium-dependent phospholipid binding	1.3866	PDACT_KE332548.1_G007000;PDACT_KE332561.1_G000560;PDACT_KE332582.1_G003230;PDACT_KE332598.1_G002200;PDACT_KE332611.1_G001030;PDACT_KE332657.1_G001120;PDACT_KE332657.1_G001140;PDACT_KE332678.1_G001820;PDACT_KE332678.1_G001830;PDACT_KE332933.1_G000710;PDACT_KE333114.1_G000390;PDACT_KE333256.1_G000220;PDACT_KE333256.1_G000260;PDACT_KE335440.1_G000100;PDACT_KE335440.1_G000110
GO:0010054	trichoblast differentiation	1.3491	PDACT_KE332565.1_G000640;PDACT_KE332571.1_G003180;PDACT_KE332584.1_G001930;PDACT_KE332685.1_G002110;PDACT_KE332699.1_G001300;PDACT_KE332699.1_G001310;PDACT_KE332699.1_G001360;PDACT_KE332869.1_G000410;PDACT_KE332871.1_G000450;PDACT_KE332937.1_G000260;PDACT_KE333186.1_G000190;PDACT_KE333186.1_G000270;PDACT_KE333416.1_G000130;PDACT_KE334426.1_G000240
GO:0009411	response to UV	1.33292	PDACT_KE332547.1_G002850;PDACT_KE332548.1_G005740;PDACT_KE332549.1_G003670;PDACT_KE332554.1_G003280;PDACT_KE332556.1_G000130;PDACT_KE332558.1_G005670;PDACT_KE332559.1_G007110;PDACT_KE332559.1_G007130;PDACT_KE332570.1_G001090;PDACT_KE332577.1_G001120;PDACT_KE332578.1_G002110;PDACT_KE332588.1_G000230;PDACT_KE332594.1_G003150;PDACT_KE332598.1_G002020;PDACT_KE332601.1_G001880;PDACT_KE332615.1_G001780…
GO:0000413	protein peptidyl-prolyl isomerization	1.24954	PDACT_KE332551.1_G005430;PDACT_KE332575.1_G003000;PDACT_KE332575.1_G004350;PDACT_KE332581.1_G000370;PDACT_KE332591.1_G000700;PDACT_KE332606.1_G001600;PDACT_KE332611.1_G000260;PDACT_KE332629.1_G001580;PDACT_KE332634.1_G001980;PDACT_KE332639.1_G001490;PDACT_KE332646.1_G001510;PDACT_KE332646.1_G001530;PDACT_KE332676.1_G001920;PDACT_KE332828.1_G001250;PDACT_KE333006.1_G000420;PDACT_KE333072.1_G000430…
GO:0016798	hydrolase activity, acting on glycosyl bonds	1.22511	PDACT_KE332549.1_G006560;PDACT_KE332559.1_G004820;PDACT_KE332559.1_G004880;PDACT_KE332576.1_G003410;PDACT_KE332582.1_G000650;PDACT_KE332582.1_G000730;PDACT_KE332582.1_G000740;PDACT_KE332598.1_G000140;PDACT_KE332607.1_G003460;PDACT_KE332625.1_G000200;PDACT_KE332635.1_G000770;PDACT_KE332635.1_G000780;PDACT_KE332637.1_G002020;PDACT_KE332668.1_G001790;PDACT_KE332711.1_G000380;PDACT_KE332711.1_G000410…
GO:0009408	response to heat	1.19098	PDACT_KE332545.1_G004560;PDACT_KE332545.1_G004940;PDACT_KE332545.1_G007600;PDACT_KE332545.1_G008180;PDACT_KE332546.1_G003520;PDACT_KE332546.1_G005680;PDACT_KE332546.1_G008350;PDACT_KE332546.1_G008640;PDACT_KE332547.1_G005100;PDACT_KE332547.1_G005730;PDACT_KE332548.1_G002540;PDACT_KE332548.1_G003200;PDACT_KE332548.1_G003690;PDACT_KE332548.1_G004400;PDACT_KE332548.1_G007000;PDACT_KE332549.1_G002290…
GO:0042542	response to hydrogen peroxide	1.16373	PDACT_KE332545.1_G001180;PDACT_KE332545.1_G001220;PDACT_KE332545.1_G004560;PDACT_KE332545.1_G007600;PDACT_KE332546.1_G003520;PDACT_KE332546.1_G005680;PDACT_KE332546.1_G007360;PDACT_KE332546.1_G008350;PDACT_KE332546.1_G008900;PDACT_KE332547.1_G005100;PDACT_KE332548.1_G002540;PDACT_KE332548.1_G003200;PDACT_KE332548.1_G004400;PDACT_KE332549.1_G001020;PDACT_KE332549.1_G002790;PDACT_KE332549.1_G002810…
GO:0006826	iron ion transport	1.15104	PDACT_KE332545.1_G000160;PDACT_KE332552.1_G006720;PDACT_KE332552.1_G007080;PDACT_KE332553.1_G000130;PDACT_KE332555.1_G001540;PDACT_KE332556.1_G006420;PDACT_KE332557.1_G000290;PDACT_KE332560.1_G001610;PDACT_KE332562.1_G000910;PDACT_KE332563.1_G000100;PDACT_KE332571.1_G003180;PDACT_KE332571.1_G003670;PDACT_KE332574.1_G003530;PDACT_KE332583.1_G002640;PDACT_KE332585.1_G002510;PDACT_KE332586.1_G002790…
GO:0010286	heat acclimation	1.14647	PDACT_KE332545.1_G004560;PDACT_KE332545.1_G004700;PDACT_KE332546.1_G000230;PDACT_KE332547.1_G005100;PDACT_KE332548.1_G003200;PDACT_KE332554.1_G000600;PDACT_KE332554.1_G000610;PDACT_KE332557.1_G003110;PDACT_KE332557.1_G003120;PDACT_KE332562.1_G003770;PDACT_KE332562.1_G003780;PDACT_KE332567.1_G001760;PDACT_KE332567.1_G004150;PDACT_KE332572.1_G000990;PDACT_KE332572.1_G004190;PDACT_KE332582.1_G002650…
GO:0009739	response to gibberellin	1.13786	PDACT_KE332546.1_G002980;PDACT_KE332546.1_G007620;PDACT_KE332548.1_G000330;PDACT_KE332548.1_G002570;PDACT_KE332548.1_G007580;PDACT_KE332549.1_G000230;PDACT_KE332551.1_G002360;PDACT_KE332551.1_G002380;PDACT_KE332551.1_G005670;PDACT_KE332552.1_G006700;PDACT_KE332553.1_G004810;PDACT_KE332554.1_G005080;PDACT_KE332558.1_G003800;PDACT_KE332567.1_G002050;PDACT_KE332570.1_G000590;PDACT_KE332572.1_G001640…
GO:0009813	flavonoid biosynthetic process	1.11683	PDACT_KE332545.1_G006680;PDACT_KE332547.1_G000710;PDACT_KE332548.1_G001470;PDACT_KE332548.1_G005740;PDACT_KE332550.1_G003320;PDACT_KE332552.1_G003250;PDACT_KE332552.1_G003270;PDACT_KE332552.1_G007730;PDACT_KE332552.1_G007770;PDACT_KE332554.1_G003280;PDACT_KE332556.1_G000130;PDACT_KE332557.1_G000520;PDACT_KE332557.1_G003360;PDACT_KE332561.1_G004010;PDACT_KE332566.1_G004270;PDACT_KE332567.1_G000500…
GO:0009644	response to high light intensity	1.11188	PDACT_KE332545.1_G001220;PDACT_KE332545.1_G004560;PDACT_KE332545.1_G007600;PDACT_KE332546.1_G003520;PDACT_KE332546.1_G005680;PDACT_KE332546.1_G008350;PDACT_KE332547.1_G005100;PDACT_KE332548.1_G002540;PDACT_KE332548.1_G003200;PDACT_KE332548.1_G004400;PDACT_KE332549.1_G001020;PDACT_KE332549.1_G001780;PDACT_KE332549.1_G002790;PDACT_KE332549.1_G002810;PDACT_KE332549.1_G003890;PDACT_KE332549.1_G006230…
GO:0051707	response to other organism	1.1099	PDACT_KE332545.1_G004940;PDACT_KE332548.1_G002510;PDACT_KE332549.1_G001020;PDACT_KE332551.1_G006080;PDACT_KE332551.1_G006450;PDACT_KE332551.1_G006480;PDACT_KE332552.1_G001710;PDACT_KE332553.1_G004100;PDACT_KE332553.1_G004120;PDACT_KE332554.1_G004410;PDACT_KE332556.1_G006540;PDACT_KE332556.1_G006580;PDACT_KE332557.1_G005370;PDACT_KE332557.1_G005400;PDACT_KE332558.1_G003350;PDACT_KE332558.1_G005630…
GO:0010583	response to cyclopentenone	1.07613	PDACT_KE332545.1_G001640;PDACT_KE332545.1_G004870;PDACT_KE332546.1_G003830;PDACT_KE332546.1_G003840;PDACT_KE332546.1_G008290;PDACT_KE332547.1_G003040;PDACT_KE332548.1_G004880;PDACT_KE332548.1_G007100;PDACT_KE332549.1_G004990;PDACT_KE332549.1_G006460;PDACT_KE332552.1_G006330;PDACT_KE332555.1_G006180;PDACT_KE332555.1_G006210;PDACT_KE332555.1_G006300;PDACT_KE332555.1_G006440;PDACT_KE332557.1_G003660…
GO:0019825	oxygen binding	1.06307	PDACT_KE332545.1_G001640;PDACT_KE332545.1_G010690;PDACT_KE332548.1_G005740;PDACT_KE332550.1_G000110;PDACT_KE332550.1_G000120;PDACT_KE332556.1_G003510;PDACT_KE332556.1_G003640;PDACT_KE332556.1_G003650;PDACT_KE332556.1_G003710;PDACT_KE332556.1_G004740;PDACT_KE332556.1_G004800;PDACT_KE332557.1_G004390;PDACT_KE332562.1_G003650;PDACT_KE332562.1_G003660;PDACT_KE332562.1_G004710;PDACT_KE332562.1_G004720…
GO:0019748	secondary metabolic process	1.05085	PDACT_KE332546.1_G001500;PDACT_KE332550.1_G000110;PDACT_KE332550.1_G000120;PDACT_KE332550.1_G004470;PDACT_KE332552.1_G002130;PDACT_KE332552.1_G003890;PDACT_KE332553.1_G005190;PDACT_KE332554.1_G000760;PDACT_KE332554.1_G002220;PDACT_KE332557.1_G000160;PDACT_KE332558.1_G003330;PDACT_KE332561.1_G000300;PDACT_KE332562.1_G002220;PDACT_KE332567.1_G000650;PDACT_KE332568.1_G001840;PDACT_KE332569.1_G005240…
GO:0010167	response to nitrate	1.05035	PDACT_KE332545.1_G000160;PDACT_KE332546.1_G009300;PDACT_KE332547.1_G007480;PDACT_KE332549.1_G002290;PDACT_KE332549.1_G005630;PDACT_KE332550.1_G003750;PDACT_KE332552.1_G000230;PDACT_KE332552.1_G004800;PDACT_KE332552.1_G005490;PDACT_KE332552.1_G006720;PDACT_KE332552.1_G007080;PDACT_KE332553.1_G000130;PDACT_KE332553.1_G003900;PDACT_KE332553.1_G003910;PDACT_KE332553.1_G005190;PDACT_KE332556.1_G006420…
GO:0009751	response to salicylic acid	1.03081	PDACT_KE332545.1_G001180;PDACT_KE332546.1_G003960;PDACT_KE332546.1_G007590;PDACT_KE332546.1_G008290;PDACT_KE332547.1_G007140;PDACT_KE332548.1_G000330;PDACT_KE332548.1_G002570;PDACT_KE332548.1_G007580;PDACT_KE332549.1_G000230;PDACT_KE332549.1_G001880;PDACT_KE332549.1_G004040;PDACT_KE332550.1_G001590;PDACT_KE332551.1_G005670;PDACT_KE332553.1_G004810;PDACT_KE332554.1_G005080;PDACT_KE332555.1_G000890…
GO:0034976	response to endoplasmic reticulum stress	1.0281	PDACT_KE332545.1_G004560;PDACT_KE332545.1_G007600;PDACT_KE332546.1_G005680;PDACT_KE332546.1_G008350;PDACT_KE332547.1_G006050;PDACT_KE332547.1_G006130;PDACT_KE332548.1_G004400;PDACT_KE332549.1_G002810;PDACT_KE332549.1_G006230;PDACT_KE332552.1_G005490;PDACT_KE332552.1_G007030;PDACT_KE332553.1_G002920;PDACT_KE332553.1_G005130;PDACT_KE332553.1_G006340;PDACT_KE332554.1_G000600;PDACT_KE332554.1_G000610…
GO:0019216	regulation of lipid metabolic process	1.02462	PDACT_KE332546.1_G001500;PDACT_KE332550.1_G000110;PDACT_KE332550.1_G000120;PDACT_KE332552.1_G002130;PDACT_KE332554.1_G000760;PDACT_KE332554.1_G002220;PDACT_KE332560.1_G004370;PDACT_KE332562.1_G002220;PDACT_KE332568.1_G001840;PDACT_KE332570.1_G002070;PDACT_KE332581.1_G002110;PDACT_KE332585.1_G001510;PDACT_KE332589.1_G003660;PDACT_KE332597.1_G002800;PDACT_KE332601.1_G001620;PDACT_KE332602.1_G000580…
GO:0046658	anchored component of plasma membrane	1.02258	PDACT_KE332545.1_G006590;PDACT_KE332547.1_G000670;PDACT_KE332547.1_G003910;PDACT_KE332548.1_G005540;PDACT_KE332554.1_G001050;PDACT_KE332554.1_G004920;PDACT_KE332555.1_G006000;PDACT_KE332557.1_G005290;PDACT_KE332559.1_G000770;PDACT_KE332561.1_G000180;PDACT_KE332564.1_G002420;PDACT_KE332565.1_G003500;PDACT_KE332568.1_G004900;PDACT_KE332576.1_G000440;PDACT_KE332589.1_G002640;PDACT_KE332595.1_G002030…
GO:0031225	anchored component of membrane	1.02115	PDACT_KE332545.1_G004020;PDACT_KE332547.1_G003910;PDACT_KE332547.1_G006170;PDACT_KE332548.1_G000930;PDACT_KE332548.1_G002830;PDACT_KE332548.1_G005540;PDACT_KE332548.1_G005840;PDACT_KE332550.1_G001760;PDACT_KE332553.1_G003050;PDACT_KE332554.1_G001050;PDACT_KE332554.1_G004920;PDACT_KE332555.1_G006000;PDACT_KE332556.1_G006540;PDACT_KE332557.1_G005290;PDACT_KE332559.1_G000770;PDACT_KE332561.1_G000180…
GO:0009055	electron carrier activity	1.01532	PDACT_KE332549.1_G003400;PDACT_KE332565.1_G004210;PDACT_KE332570.1_G002110;PDACT_KE332574.1_G002120;PDACT_KE332580.1_G000780;PDACT_KE332587.1_G001790;PDACT_KE332596.1_G002720;PDACT_KE332600.1_G001040;PDACT_KE332601.1_G001200;PDACT_KE332654.1_G001880;PDACT_KE332663.1_G000860;PDACT_KE332667.1_G000650;PDACT_KE332671.1_G001360;PDACT_KE332672.1_G002030;PDACT_KE332719.1_G000560;PDACT_KE332748.1_G000150…
GO:0009620	response to fungus	1.00794	PDACT_KE332545.1_G000720;PDACT_KE332545.1_G005340;PDACT_KE332546.1_G000560;PDACT_KE332546.1_G001020;PDACT_KE332548.1_G003370;PDACT_KE332548.1_G003650;PDACT_KE332549.1_G001420;PDACT_KE332549.1_G001930;PDACT_KE332550.1_G000110;PDACT_KE332550.1_G000120;PDACT_KE332551.1_G000260;PDACT_KE332551.1_G001050;PDACT_KE332553.1_G001570;PDACT_KE332553.1_G005090;PDACT_KE332554.1_G000950;PDACT_KE332555.1_G000320…
GO:0009753	response to jasmonic acid	1.00346	PDACT_KE332545.1_G001290;PDACT_KE332545.1_G003810;PDACT_KE332545.1_G010880;PDACT_KE332546.1_G000560;PDACT_KE332546.1_G001020;PDACT_KE332546.1_G003960;PDACT_KE332546.1_G006350;PDACT_KE332546.1_G007590;PDACT_KE332548.1_G000330;PDACT_KE332548.1_G001820;PDACT_KE332548.1_G002570;PDACT_KE332548.1_G003690;PDACT_KE332548.1_G006690;PDACT_KE332548.1_G007580;PDACT_KE332549.1_G000230;PDACT_KE332549.1_G001930…
GO:0015824	proline transport	1.00171	PDACT_KE332546.1_G003500;PDACT_KE332546.1_G003510;PDACT_KE332547.1_G005170;PDACT_KE332550.1_G002110;PDACT_KE332550.1_G003750;PDACT_KE332557.1_G002740;PDACT_KE332557.1_G004480;PDACT_KE332557.1_G004600;PDACT_KE332559.1_G000260;PDACT_KE332575.1_G001750;PDACT_KE332575.1_G002380;PDACT_KE332575.1_G002430;PDACT_KE332583.1_G002880;PDACT_KE332584.1_G003020;PDACT_KE332588.1_G000340;PDACT_KE332604.1_G002440…
GO:0006457	protein folding	0.997979	PDACT_KE332545.1_G004560;PDACT_KE332545.1_G007600;PDACT_KE332546.1_G000230;PDACT_KE332546.1_G003520;PDACT_KE332546.1_G005680;PDACT_KE332546.1_G006130;PDACT_KE332546.1_G006380;PDACT_KE332546.1_G006880;PDACT_KE332546.1_G008350;PDACT_KE332546.1_G008640;PDACT_KE332547.1_G002290;PDACT_KE332547.1_G005100;PDACT_KE332548.1_G002030;PDACT_KE332548.1_G002540;PDACT_KE332548.1_G003200;PDACT_KE332548.1_G004120…
GO:0001666	response to hypoxia	0.997323	PDACT_KE332546.1_G001750;PDACT_KE332546.1_G001770;PDACT_KE332546.1_G001810;PDACT_KE332546.1_G001830;PDACT_KE332546.1_G002160;PDACT_KE332546.1_G008710;PDACT_KE332546.1_G009490;PDACT_KE332547.1_G005920;PDACT_KE332548.1_G002510;PDACT_KE332551.1_G000120;PDACT_KE332551.1_G002350;PDACT_KE332551.1_G003610;PDACT_KE332552.1_G004460;PDACT_KE332553.1_G006160;PDACT_KE332555.1_G000420;PDACT_KE332556.1_G004150…
GO:0010224	response to UV-B	0.994168	PDACT_KE332545.1_G001180;PDACT_KE332545.1_G003810;PDACT_KE332546.1_G006610;PDACT_KE332546.1_G008870;PDACT_KE332547.1_G000710;PDACT_KE332547.1_G007380;PDACT_KE332548.1_G001470;PDACT_KE332548.1_G002510;PDACT_KE332548.1_G005740;PDACT_KE332548.1_G007210;PDACT_KE332549.1_G006630;PDACT_KE332550.1_G003320;PDACT_KE332552.1_G003250;PDACT_KE332552.1_G003270;PDACT_KE332552.1_G003620;PDACT_KE332552.1_G007730…
GO:0004601	peroxidase activity	0.986065	PDACT_KE332548.1_G004630;PDACT_KE332548.1_G007000;PDACT_KE332549.1_G005030;PDACT_KE332553.1_G002910;PDACT_KE332558.1_G001990;PDACT_KE332558.1_G002010;PDACT_KE332563.1_G001000;PDACT_KE332563.1_G001100;PDACT_KE332569.1_G002700;PDACT_KE332571.1_G003180;PDACT_KE332577.1_G002940;PDACT_KE332584.1_G001930;PDACT_KE332587.1_G002040;PDACT_KE332591.1_G002520;PDACT_KE332594.1_G002030;PDACT_KE332604.1_G002000…
GO:0002679	respiratory burst involved in defense response	0.977974	PDACT_KE332545.1_G001870;PDACT_KE332545.1_G005010;PDACT_KE332545.1_G006800;PDACT_KE332545.1_G006820;PDACT_KE332545.1_G008090;PDACT_KE332546.1_G008720;PDACT_KE332547.1_G004260;PDACT_KE332548.1_G005510;PDACT_KE332549.1_G000510;PDACT_KE332549.1_G000520;PDACT_KE332550.1_G003210;PDACT_KE332550.1_G003750;PDACT_KE332552.1_G001710;PDACT_KE332552.1_G002940;PDACT_KE332554.1_G000600;PDACT_KE332554.1_G000610…
GO:0007568	aging	0.976846	PDACT_KE332545.1_G000900;PDACT_KE332546.1_G003500;PDACT_KE332546.1_G003510;PDACT_KE332548.1_G002220;PDACT_KE332548.1_G004540;PDACT_KE332549.1_G003040;PDACT_KE332556.1_G006420;PDACT_KE332557.1_G004310;PDACT_KE332558.1_G000140;PDACT_KE332558.1_G000160;PDACT_KE332563.1_G000320;PDACT_KE332579.1_G003570;PDACT_KE332581.1_G002770;PDACT_KE332581.1_G003000;PDACT_KE332585.1_G003670;PDACT_KE332591.1_G001330…
GO:0009117	nucleotide metabolic process	0.963931	PDACT_KE332546.1_G001500;PDACT_KE332547.1_G008110;PDACT_KE332550.1_G000110;PDACT_KE332550.1_G000120;PDACT_KE332550.1_G004470;PDACT_KE332552.1_G002130;PDACT_KE332552.1_G003890;PDACT_KE332553.1_G005190;PDACT_KE332554.1_G000760;PDACT_KE332554.1_G002220;PDACT_KE332557.1_G000160;PDACT_KE332558.1_G003330;PDACT_KE332561.1_G000300;PDACT_KE332562.1_G002220;PDACT_KE332568.1_G001840;PDACT_KE332569.1_G005240…
GO:0009072	aromatic amino acid family metabolic process	0.941527	PDACT_KE332546.1_G001500;PDACT_KE332550.1_G000110;PDACT_KE332550.1_G000120;PDACT_KE332550.1_G004470;PDACT_KE332552.1_G002130;PDACT_KE332552.1_G003890;PDACT_KE332553.1_G005190;PDACT_KE332554.1_G000760;PDACT_KE332554.1_G002220;PDACT_KE332557.1_G000160;PDACT_KE332558.1_G003330;PDACT_KE332561.1_G000300;PDACT_KE332562.1_G002220;PDACT_KE332568.1_G001840;PDACT_KE332569.1_G005240;PDACT_KE332570.1_G002070…
GO:0009108	coenzyme biosynthetic process	0.941527	PDACT_KE332546.1_G001500;PDACT_KE332550.1_G000110;PDACT_KE332550.1_G000120;PDACT_KE332550.1_G004470;PDACT_KE332552.1_G002130;PDACT_KE332552.1_G003890;PDACT_KE332553.1_G005190;PDACT_KE332554.1_G000760;PDACT_KE332554.1_G002220;PDACT_KE332557.1_G000160;PDACT_KE332558.1_G003330;PDACT_KE332561.1_G000300;PDACT_KE332562.1_G002220;PDACT_KE332568.1_G001840;PDACT_KE332569.1_G005240;PDACT_KE332570.1_G002070…
GO:0009106	lipoate metabolic process	0.941527	PDACT_KE332546.1_G001500;PDACT_KE332550.1_G000110;PDACT_KE332550.1_G000120;PDACT_KE332550.1_G004470;PDACT_KE332552.1_G002130;PDACT_KE332552.1_G003890;PDACT_KE332553.1_G005190;PDACT_KE332554.1_G000760;PDACT_KE332554.1_G002220;PDACT_KE332557.1_G000160;PDACT_KE332558.1_G003330;PDACT_KE332561.1_G000300;PDACT_KE332562.1_G002220;PDACT_KE332568.1_G001840;PDACT_KE332569.1_G005240;PDACT_KE332570.1_G002070…
GO:0006733	oxidoreduction coenzyme metabolic process	0.941527	PDACT_KE332546.1_G001500;PDACT_KE332550.1_G000110;PDACT_KE332550.1_G000120;PDACT_KE332550.1_G004470;PDACT_KE332552.1_G002130;PDACT_KE332552.1_G003890;PDACT_KE332553.1_G005190;PDACT_KE332554.1_G000760;PDACT_KE332554.1_G002220;PDACT_KE332557.1_G000160;PDACT_KE332558.1_G003330;PDACT_KE332561.1_G000300;PDACT_KE332562.1_G002220;PDACT_KE332568.1_G001840;PDACT_KE332569.1_G005240;PDACT_KE332570.1_G002070…
GO:0044272	sulfur compound biosynthetic process	0.941527	PDACT_KE332546.1_G001500;PDACT_KE332550.1_G000110;PDACT_KE332550.1_G000120;PDACT_KE332550.1_G004470;PDACT_KE332552.1_G002130;PDACT_KE332552.1_G003890;PDACT_KE332553.1_G005190;PDACT_KE332554.1_G000760;PDACT_KE332554.1_G002220;PDACT_KE332557.1_G000160;PDACT_KE332558.1_G003330;PDACT_KE332561.1_G000300;PDACT_KE332562.1_G002220;PDACT_KE332568.1_G001840;PDACT_KE332569.1_G005240;PDACT_KE332570.1_G002070…
GO:0006766	vitamin metabolic process	0.941527	PDACT_KE332546.1_G001500;PDACT_KE332550.1_G000110;PDACT_KE332550.1_G000120;PDACT_KE332550.1_G004470;PDACT_KE332552.1_G002130;PDACT_KE332552.1_G003890;PDACT_KE332553.1_G005190;PDACT_KE332554.1_G000760;PDACT_KE332554.1_G002220;PDACT_KE332557.1_G000160;PDACT_KE332558.1_G003330;PDACT_KE332561.1_G000300;PDACT_KE332562.1_G002220;PDACT_KE332568.1_G001840;PDACT_KE332569.1_G005240;PDACT_KE332570.1_G002070…
GO:0010310	regulation of hydrogen peroxide metabolic process	0.934242	PDACT_KE332545.1_G001870;PDACT_KE332545.1_G004940;PDACT_KE332545.1_G007560;PDACT_KE332545.1_G009770;PDACT_KE332546.1_G001750;PDACT_KE332546.1_G001770;PDACT_KE332546.1_G003900;PDACT_KE332546.1_G007590;PDACT_KE332546.1_G009490;PDACT_KE332547.1_G002050;PDACT_KE332547.1_G007140;PDACT_KE332548.1_G002510;PDACT_KE332548.1_G005510;PDACT_KE332549.1_G002610;PDACT_KE332549.1_G004670;PDACT_KE332550.1_G000110…
GO:0000096	sulfur amino acid metabolic process	0.914842	PDACT_KE332546.1_G001500;PDACT_KE332550.1_G000110;PDACT_KE332550.1_G000120;PDACT_KE332550.1_G004470;PDACT_KE332552.1_G002130;PDACT_KE332552.1_G003890;PDACT_KE332553.1_G005190;PDACT_KE332554.1_G000760;PDACT_KE332554.1_G002220;PDACT_KE332555.1_G002970;PDACT_KE332556.1_G006330;PDACT_KE332557.1_G000160;PDACT_KE332558.1_G003330;PDACT_KE332561.1_G000300;PDACT_KE332562.1_G002220;PDACT_KE332564.1_G000810…
GO:0006546	glycine catabolic process	0.913371	PDACT_KE332546.1_G001500;PDACT_KE332550.1_G000110;PDACT_KE332550.1_G000120;PDACT_KE332550.1_G004470;PDACT_KE332552.1_G002130;PDACT_KE332552.1_G003890;PDACT_KE332553.1_G005190;PDACT_KE332554.1_G000760;PDACT_KE332554.1_G002220;PDACT_KE332557.1_G000160;PDACT_KE332557.1_G004270;PDACT_KE332558.1_G003330;PDACT_KE332561.1_G000300;PDACT_KE332562.1_G002220;PDACT_KE332568.1_G001840;PDACT_KE332569.1_G005240…
GO:0009826	unidimensional cell growth	0.908054	PDACT_KE332546.1_G002980;PDACT_KE332546.1_G008870;PDACT_KE332548.1_G006160;PDACT_KE332549.1_G001880;PDACT_KE332549.1_G003180;PDACT_KE332549.1_G003190;PDACT_KE332551.1_G002380;PDACT_KE332551.1_G002610;PDACT_KE332552.1_G003620;PDACT_KE332552.1_G004080;PDACT_KE332553.1_G002310;PDACT_KE332553.1_G003200;PDACT_KE332554.1_G000760;PDACT_KE332554.1_G005310;PDACT_KE332555.1_G002050;PDACT_KE332556.1_G000480…
GO:0009695	jasmonic acid biosynthetic process	0.902818	PDACT_KE332545.1_G005750;PDACT_KE332545.1_G005760;PDACT_KE332545.1_G010880;PDACT_KE332546.1_G000560;PDACT_KE332546.1_G001020;PDACT_KE332546.1_G001500;PDACT_KE332548.1_G001820;PDACT_KE332549.1_G001930;PDACT_KE332550.1_G000110;PDACT_KE332550.1_G000120;PDACT_KE332550.1_G004470;PDACT_KE332551.1_G000260;PDACT_KE332551.1_G001050;PDACT_KE332552.1_G002130;PDACT_KE332552.1_G002940;PDACT_KE332552.1_G003890…
GO:0005576	extracellular region	0.900481	PDACT_KE332545.1_G001470;PDACT_KE332545.1_G001510;PDACT_KE332545.1_G001640;PDACT_KE332545.1_G002140;PDACT_KE332545.1_G002160;PDACT_KE332545.1_G002200;PDACT_KE332545.1_G002570;PDACT_KE332545.1_G003320;PDACT_KE332545.1_G004600;PDACT_KE332545.1_G005140;PDACT_KE332545.1_G005160;PDACT_KE332545.1_G005890;PDACT_KE332545.1_G006780;PDACT_KE332545.1_G006850;PDACT_KE332545.1_G007140;PDACT_KE332545.1_G007750…
GO:0009407	toxin catabolic process	0.895071	PDACT_KE332545.1_G001640;PDACT_KE332545.1_G004870;PDACT_KE332545.1_G008180;PDACT_KE332545.1_G009660;PDACT_KE332545.1_G011690;PDACT_KE332546.1_G000130;PDACT_KE332546.1_G003830;PDACT_KE332546.1_G003840;PDACT_KE332546.1_G008290;PDACT_KE332548.1_G001020;PDACT_KE332548.1_G001500;PDACT_KE332548.1_G004880;PDACT_KE332548.1_G007100;PDACT_KE332549.1_G002760;PDACT_KE332549.1_G004990;PDACT_KE332550.1_G003300…
GO:0006979	response to oxidative stress	0.88775	PDACT_KE332545.1_G001180;PDACT_KE332545.1_G007960;PDACT_KE332545.1_G008220;PDACT_KE332545.1_G011390;PDACT_KE332546.1_G001940;PDACT_KE332546.1_G007360;PDACT_KE332546.1_G008720;PDACT_KE332547.1_G005000;PDACT_KE332548.1_G002510;PDACT_KE332548.1_G002540;PDACT_KE332548.1_G002940;PDACT_KE332548.1_G002950;PDACT_KE332548.1_G007000;PDACT_KE332549.1_G004800;PDACT_KE332549.1_G005670;PDACT_KE332550.1_G005950…
GO:0005618	cell wall	0.873641	PDACT_KE332545.1_G000520;PDACT_KE332545.1_G002360;PDACT_KE332545.1_G005750;PDACT_KE332545.1_G005760;PDACT_KE332545.1_G011850;PDACT_KE332546.1_G003500;PDACT_KE332546.1_G003510;PDACT_KE332546.1_G008480;PDACT_KE332547.1_G000940;PDACT_KE332547.1_G006050;PDACT_KE332547.1_G006130;PDACT_KE332548.1_G007000;PDACT_KE332548.1_G007150;PDACT_KE332549.1_G001320;PDACT_KE332549.1_G001420;PDACT_KE332550.1_G003750…
GO:0009611	response to wounding	0.869605	PDACT_KE332545.1_G001870;PDACT_KE332545.1_G003040;PDACT_KE332545.1_G003050;PDACT_KE332545.1_G003060;PDACT_KE332545.1_G003660;PDACT_KE332545.1_G003810;PDACT_KE332545.1_G005340;PDACT_KE332545.1_G006800;PDACT_KE332545.1_G006820;PDACT_KE332545.1_G008090;PDACT_KE332545.1_G008560;PDACT_KE332545.1_G010860;PDACT_KE332545.1_G010880;PDACT_KE332546.1_G000400;PDACT_KE332546.1_G000560;PDACT_KE332546.1_G001020…
GO:0010200	response to chitin	0.840684	PDACT_KE332545.1_G001870;PDACT_KE332545.1_G004940;PDACT_KE332545.1_G005010;PDACT_KE332545.1_G006800;PDACT_KE332545.1_G006820;PDACT_KE332545.1_G008090;PDACT_KE332545.1_G009580;PDACT_KE332546.1_G000560;PDACT_KE332546.1_G002490;PDACT_KE332546.1_G006940;PDACT_KE332546.1_G007590;PDACT_KE332546.1_G008720;PDACT_KE332547.1_G002050;PDACT_KE332547.1_G004260;PDACT_KE332547.1_G008110;PDACT_KE332548.1_G000730…
GO:0048046	apoplast	0.830494	PDACT_KE332545.1_G001040;PDACT_KE332545.1_G002360;PDACT_KE332545.1_G011830;PDACT_KE332546.1_G001380;PDACT_KE332546.1_G003480;PDACT_KE332546.1_G006130;PDACT_KE332547.1_G002050;PDACT_KE332547.1_G002970;PDACT_KE332547.1_G005540;PDACT_KE332547.1_G007490;PDACT_KE332548.1_G001410;PDACT_KE332548.1_G007000;PDACT_KE332549.1_G000580;PDACT_KE332549.1_G002290;PDACT_KE332549.1_G002410;PDACT_KE332550.1_G001760…
GO:0009416	response to light stimulus	0.829869	PDACT_KE332545.1_G000900;PDACT_KE332546.1_G001500;PDACT_KE332546.1_G004370;PDACT_KE332546.1_G007300;PDACT_KE332546.1_G007460;PDACT_KE332546.1_G007470;PDACT_KE332548.1_G003600;PDACT_KE332548.1_G007150;PDACT_KE332550.1_G000110;PDACT_KE332550.1_G000120;PDACT_KE332550.1_G003190;PDACT_KE332551.1_G002610;PDACT_KE332551.1_G002760;PDACT_KE332551.1_G004620;PDACT_KE332551.1_G004660;PDACT_KE332551.1_G004670…
GO:0005975	carbohydrate metabolic process	0.828016	PDACT_KE332545.1_G003320;PDACT_KE332545.1_G006220;PDACT_KE332545.1_G007750;PDACT_KE332545.1_G007860;PDACT_KE332545.1_G010830;PDACT_KE332545.1_G011830;PDACT_KE332547.1_G006050;PDACT_KE332547.1_G006130;PDACT_KE332547.1_G006170;PDACT_KE332554.1_G001620;PDACT_KE332555.1_G002220;PDACT_KE332556.1_G000140;PDACT_KE332565.1_G003980;PDACT_KE332567.1_G001920;PDACT_KE332570.1_G001680;PDACT_KE332573.1_G004160…
GO:0009505	plant-type cell wall	0.817311	PDACT_KE332545.1_G006740;PDACT_KE332546.1_G002980;PDACT_KE332546.1_G008480;PDACT_KE332547.1_G000940;PDACT_KE332547.1_G002440;PDACT_KE332547.1_G006050;PDACT_KE332547.1_G006130;PDACT_KE332548.1_G001410;PDACT_KE332549.1_G004860;PDACT_KE332549.1_G005790;PDACT_KE332551.1_G002380;PDACT_KE332553.1_G002910;PDACT_KE332554.1_G004410;PDACT_KE332554.1_G005310;PDACT_KE332555.1_G006000;PDACT_KE332556.1_G002440…
GO:0050832	defense response to fungus	0.798505	PDACT_KE332545.1_G001180;PDACT_KE332545.1_G001870;PDACT_KE332545.1_G004560;PDACT_KE332545.1_G004940;PDACT_KE332545.1_G006800;PDACT_KE332545.1_G006820;PDACT_KE332545.1_G009580;PDACT_KE332546.1_G000400;PDACT_KE332546.1_G001940;PDACT_KE332546.1_G005000;PDACT_KE332546.1_G007590;PDACT_KE332546.1_G008720;PDACT_KE332547.1_G002050;PDACT_KE332547.1_G007140;PDACT_KE332547.1_G008110;PDACT_KE332548.1_G002510…
GO:0009414	response to water deprivation	0.793705	PDACT_KE332545.1_G000900;PDACT_KE332545.1_G006590;PDACT_KE332545.1_G006800;PDACT_KE332545.1_G006820;PDACT_KE332545.1_G007440;PDACT_KE332545.1_G010880;PDACT_KE332546.1_G000400;PDACT_KE332546.1_G001020;PDACT_KE332546.1_G007590;PDACT_KE332547.1_G003670;PDACT_KE332547.1_G006500;PDACT_KE332548.1_G001820;PDACT_KE332548.1_G007000;PDACT_KE332548.1_G008010;PDACT_KE332549.1_G002290;PDACT_KE332549.1_G002410…
GO:0009409	response to cold	0.761571	PDACT_KE332545.1_G001180;PDACT_KE332545.1_G005140;PDACT_KE332545.1_G005160;PDACT_KE332545.1_G006220;PDACT_KE332545.1_G006590;PDACT_KE332545.1_G006800;PDACT_KE332545.1_G006820;PDACT_KE332546.1_G000400;PDACT_KE332546.1_G001380;PDACT_KE332546.1_G001500;PDACT_KE332546.1_G001940;PDACT_KE332546.1_G003480;PDACT_KE332546.1_G007300;PDACT_KE332546.1_G008900;PDACT_KE332547.1_G001230;PDACT_KE332547.1_G002050…
GO:0005507	copper ion binding	0.761373	PDACT_KE332545.1_G000370;PDACT_KE332545.1_G002360;PDACT_KE332545.1_G006590;PDACT_KE332545.1_G011850;PDACT_KE332546.1_G001380;PDACT_KE332546.1_G002160;PDACT_KE332546.1_G008940;PDACT_KE332547.1_G003510;PDACT_KE332547.1_G005540;PDACT_KE332548.1_G000930;PDACT_KE332548.1_G001190;PDACT_KE332548.1_G002840;PDACT_KE332548.1_G005540;PDACT_KE332548.1_G006020;PDACT_KE332548.1_G007000;PDACT_KE332548.1_G008010…
GO:0005575	cellular component	0.722238	PDACT_KE332545.1_G003440;PDACT_KE332545.1_G003730;PDACT_KE332545.1_G004880;PDACT_KE332545.1_G005050;PDACT_KE332545.1_G007280;PDACT_KE332545.1_G007720;PDACT_KE332545.1_G009900;PDACT_KE332545.1_G009960;PDACT_KE332545.1_G011370;PDACT_KE332546.1_G002480;PDACT_KE332546.1_G002560;PDACT_KE332546.1_G003110;PDACT_KE332546.1_G003730;PDACT_KE332546.1_G008580;PDACT_KE332546.1_G008970;PDACT_KE332547.1_G000910…
GO:0009651	response to salt stress	0.71148	PDACT_KE332545.1_G001040;PDACT_KE332545.1_G001100;PDACT_KE332545.1_G001180;PDACT_KE332545.1_G002360;PDACT_KE332545.1_G003660;PDACT_KE332545.1_G004690;PDACT_KE332545.1_G005140;PDACT_KE332545.1_G005160;PDACT_KE332545.1_G006590;PDACT_KE332545.1_G007950;PDACT_KE332545.1_G007960;PDACT_KE332545.1_G008560;PDACT_KE332545.1_G009570;PDACT_KE332545.1_G010220;PDACT_KE332546.1_G001070;PDACT_KE332546.1_G001380…
GO:0003674	molecular function	0.637373	PDACT_KE332545.1_G000210;PDACT_KE332545.1_G000380;PDACT_KE332545.1_G000620;PDACT_KE332545.1_G000760;PDACT_KE332545.1_G001820;PDACT_KE332545.1_G002090;PDACT_KE332545.1_G002860;PDACT_KE332545.1_G002880;PDACT_KE332545.1_G002990;PDACT_KE332545.1_G003170;PDACT_KE332545.1_G003690;PDACT_KE332545.1_G003700;PDACT_KE332545.1_G003890;PDACT_KE332545.1_G003960;PDACT_KE332545.1_G004060;PDACT_KE332545.1_G004180…
GO:0006342	chromatin silencing	-0.787858	PDACT_KE332546.1_G005650;PDACT_KE332546.1_G007600;PDACT_KE332546.1_G009390;PDACT_KE332547.1_G001580;PDACT_KE332547.1_G003040;PDACT_KE332548.1_G000550;PDACT_KE332549.1_G002050;PDACT_KE332551.1_G004470;PDACT_KE332552.1_G001640;PDACT_KE332552.1_G002780;PDACT_KE332552.1_G004560;PDACT_KE332552.1_G006140;PDACT_KE332552.1_G006170;PDACT_KE332552.1_G006440;PDACT_KE332553.1_G001860;PDACT_KE332553.1_G004210…
GO:0006306	DNA methylation	-0.79134	PDACT_KE332546.1_G005000;PDACT_KE332546.1_G005550;PDACT_KE332546.1_G007600;PDACT_KE332546.1_G009390;PDACT_KE332547.1_G003040;PDACT_KE332548.1_G000550;PDACT_KE332548.1_G002200;PDACT_KE332549.1_G002050;PDACT_KE332550.1_G003580;PDACT_KE332550.1_G003590;PDACT_KE332550.1_G004300;PDACT_KE332550.1_G005510;PDACT_KE332551.1_G002590;PDACT_KE332551.1_G004470;PDACT_KE332552.1_G004560;PDACT_KE332552.1_G006140…
GO:0042626	ATPase activity, coupled to transmembrane movement of substances	-0.816102	PDACT_KE332545.1_G002740;PDACT_KE332545.1_G002770;PDACT_KE332545.1_G002780;PDACT_KE332546.1_G004640;PDACT_KE332546.1_G007590;PDACT_KE332547.1_G000350;PDACT_KE332547.1_G004700;PDACT_KE332547.1_G006500;PDACT_KE332548.1_G000420;PDACT_KE332548.1_G005270;PDACT_KE332548.1_G007340;PDACT_KE332549.1_G000140;PDACT_KE332551.1_G007010;PDACT_KE332555.1_G003390;PDACT_KE332557.1_G002820;PDACT_KE332557.1_G002830…
GO:0008094	DNA-dependent ATPase activity	-0.834484	PDACT_KE332547.1_G003040;PDACT_KE332577.1_G001470;PDACT_KE332619.1_G000380;PDACT_KE332625.1_G001090;PDACT_KE332633.1_G001090;PDACT_KE332664.1_G001270;PDACT_KE332665.1_G001990;PDACT_KE332692.1_G000490;PDACT_KE332723.1_G001240;PDACT_KE332732.1_G000330;PDACT_KE332732.1_G001060;PDACT_KE332732.1_G001110;PDACT_KE332732.1_G001120;PDACT_KE332820.1_G000270;PDACT_KE332857.1_G000390;PDACT_KE332890.1_G000280…
GO:0006261	DNA-dependent DNA replication	-0.837493	PDACT_KE332545.1_G002960;PDACT_KE332545.1_G002980;PDACT_KE332545.1_G011400;PDACT_KE332546.1_G005650;PDACT_KE332546.1_G006780;PDACT_KE332547.1_G003040;PDACT_KE332548.1_G002200;PDACT_KE332550.1_G004300;PDACT_KE332551.1_G002590;PDACT_KE332551.1_G003370;PDACT_KE332551.1_G003690;PDACT_KE332553.1_G006480;PDACT_KE332555.1_G000910;PDACT_KE332558.1_G004380;PDACT_KE332558.1_G005340;PDACT_KE332563.1_G001460…
GO:0004674	protein serine/threonine kinase activity	-0.854573	PDACT_KE332545.1_G000390;PDACT_KE332545.1_G000530;PDACT_KE332545.1_G000640;PDACT_KE332545.1_G000660;PDACT_KE332545.1_G000670;PDACT_KE332545.1_G004230;PDACT_KE332545.1_G005340;PDACT_KE332545.1_G005870;PDACT_KE332545.1_G006190;PDACT_KE332545.1_G009100;PDACT_KE332545.1_G011810;PDACT_KE332546.1_G000400;PDACT_KE332546.1_G002300;PDACT_KE332546.1_G008870;PDACT_KE332546.1_G009090;PDACT_KE332547.1_G006190…
GO:0016458	gene silencing	-0.873928	PDACT_KE332546.1_G005650;PDACT_KE332547.1_G003040;PDACT_KE332547.1_G006370;PDACT_KE332548.1_G000550;PDACT_KE332549.1_G002050;PDACT_KE332551.1_G002590;PDACT_KE332555.1_G004290;PDACT_KE332556.1_G004620;PDACT_KE332558.1_G005340;PDACT_KE332559.1_G002610;PDACT_KE332577.1_G001340;PDACT_KE332579.1_G001930;PDACT_KE332581.1_G003350;PDACT_KE332582.1_G000210;PDACT_KE332587.1_G002930;PDACT_KE332589.1_G001520…
GO:0051726	regulation of cell cycle	-0.904621	PDACT_KE332545.1_G008880;PDACT_KE332546.1_G005650;PDACT_KE332547.1_G003040;PDACT_KE332547.1_G006640;PDACT_KE332548.1_G002200;PDACT_KE332549.1_G002050;PDACT_KE332550.1_G001840;PDACT_KE332550.1_G003580;PDACT_KE332550.1_G003590;PDACT_KE332550.1_G004300;PDACT_KE332550.1_G004890;PDACT_KE332551.1_G002590;PDACT_KE332551.1_G003690;PDACT_KE332553.1_G004210;PDACT_KE332554.1_G002180;PDACT_KE332555.1_G000910…
GO:0051567	histone H3-K9 methylation	-0.905423	PDACT_KE332546.1_G000130;PDACT_KE332546.1_G005650;PDACT_KE332547.1_G001580;PDACT_KE332547.1_G003040;PDACT_KE332547.1_G006370;PDACT_KE332548.1_G000550;PDACT_KE332548.1_G002200;PDACT_KE332549.1_G002050;PDACT_KE332550.1_G003580;PDACT_KE332550.1_G003590;PDACT_KE332551.1_G002590;PDACT_KE332552.1_G001640;PDACT_KE332552.1_G006140;PDACT_KE332552.1_G006170;PDACT_KE332553.1_G000250;PDACT_KE332553.1_G001860…
GO:0016572	histone phosphorylation	-0.915207	PDACT_KE332546.1_G005650;PDACT_KE332547.1_G003040;PDACT_KE332547.1_G006370;PDACT_KE332548.1_G000550;PDACT_KE332552.1_G006140;PDACT_KE332552.1_G006170;PDACT_KE332553.1_G001860;PDACT_KE332555.1_G004290;PDACT_KE332555.1_G006090;PDACT_KE332556.1_G003480;PDACT_KE332561.1_G000520;PDACT_KE332565.1_G000210;PDACT_KE332570.1_G004290;PDACT_KE332571.1_G001830;PDACT_KE332573.1_G003440;PDACT_KE332575.1_G000540…
GO:0048574	long-day photoperiodism, flowering	-0.9214	PDACT_KE332545.1_G009410;PDACT_KE332545.1_G009420;PDACT_KE332546.1_G008900;PDACT_KE332548.1_G002570;PDACT_KE332548.1_G002910;PDACT_KE332548.1_G002920;PDACT_KE332551.1_G005670;PDACT_KE332553.1_G001860;PDACT_KE332553.1_G004810;PDACT_KE332561.1_G002280;PDACT_KE332564.1_G001880;PDACT_KE332569.1_G003070;PDACT_KE332570.1_G004450;PDACT_KE332581.1_G001360;PDACT_KE332594.1_G002830;PDACT_KE332594.1_G002880…
GO:0009639	response to red or far red light	-0.923822	PDACT_KE332545.1_G001290;PDACT_KE332546.1_G001360;PDACT_KE332546.1_G004640;PDACT_KE332546.1_G007270;PDACT_KE332546.1_G007620;PDACT_KE332546.1_G007720;PDACT_KE332546.1_G008900;PDACT_KE332548.1_G002910;PDACT_KE332548.1_G002920;PDACT_KE332550.1_G004550;PDACT_KE332550.1_G004570;PDACT_KE332550.1_G004600;PDACT_KE332552.1_G002750;PDACT_KE332555.1_G000890;PDACT_KE332557.1_G003110;PDACT_KE332557.1_G003120…
GO:0080167	response to karrikin	-0.928659	PDACT_KE332546.1_G003010;PDACT_KE332546.1_G003960;PDACT_KE332546.1_G006610;PDACT_KE332546.1_G008900;PDACT_KE332547.1_G000710;PDACT_KE332547.1_G006610;PDACT_KE332548.1_G004330;PDACT_KE332550.1_G003190;PDACT_KE332552.1_G003250;PDACT_KE332552.1_G003270;PDACT_KE332554.1_G003280;PDACT_KE332554.1_G006160;PDACT_KE332555.1_G003790;PDACT_KE332556.1_G000720;PDACT_KE332557.1_G003360;PDACT_KE332560.1_G005200…
GO:0006275	regulation of DNA replication	-0.930772	PDACT_KE332546.1_G005650;PDACT_KE332547.1_G003040;PDACT_KE332548.1_G002200;PDACT_KE332549.1_G001100;PDACT_KE332549.1_G002050;PDACT_KE332550.1_G003580;PDACT_KE332550.1_G003590;PDACT_KE332550.1_G004300;PDACT_KE332551.1_G002590;PDACT_KE332551.1_G003690;PDACT_KE332552.1_G006140;PDACT_KE332552.1_G006170;PDACT_KE332553.1_G004210;PDACT_KE332555.1_G000910;PDACT_KE332555.1_G004290;PDACT_KE332557.1_G003720…
GO:0008283	cell proliferation	-0.93358	PDACT_KE332545.1_G001470;PDACT_KE332545.1_G001510;PDACT_KE332546.1_G002270;PDACT_KE332546.1_G006310;PDACT_KE332547.1_G003040;PDACT_KE332548.1_G002200;PDACT_KE332549.1_G001100;PDACT_KE332549.1_G002050;PDACT_KE332550.1_G001840;PDACT_KE332550.1_G003580;PDACT_KE332550.1_G003590;PDACT_KE332550.1_G004300;PDACT_KE332551.1_G002590;PDACT_KE332551.1_G007620;PDACT_KE332552.1_G006140;PDACT_KE332552.1_G006170…
GO:0004553	hydrolase activity, hydrolyzing O-glycosyl compounds	-0.940214	PDACT_KE332547.1_G000670;PDACT_KE332547.1_G003910;PDACT_KE332547.1_G006050;PDACT_KE332547.1_G006130;PDACT_KE332547.1_G006170;PDACT_KE332548.1_G001200;PDACT_KE332550.1_G002660;PDACT_KE332550.1_G002760;PDACT_KE332550.1_G004980;PDACT_KE332554.1_G001050;PDACT_KE332559.1_G000770;PDACT_KE332563.1_G004100;PDACT_KE332564.1_G003570;PDACT_KE332566.1_G004330;PDACT_KE332568.1_G002420;PDACT_KE332569.1_G001360…
GO:0015144	carbohydrate transmembrane transporter activity	-0.94406	PDACT_KE332546.1_G005870;PDACT_KE332547.1_G002450;PDACT_KE332551.1_G000240;PDACT_KE332551.1_G000260;PDACT_KE332553.1_G004990;PDACT_KE332554.1_G006010;PDACT_KE332555.1_G000320;PDACT_KE332559.1_G000720;PDACT_KE332565.1_G004550;PDACT_KE332572.1_G002320;PDACT_KE332572.1_G003940;PDACT_KE332575.1_G001270;PDACT_KE332578.1_G003520;PDACT_KE332578.1_G003540;PDACT_KE332581.1_G002600;PDACT_KE332583.1_G004310…
GO:0007169	transmembrane receptor protein tyrosine kinase signaling pathway	-0.953219	PDACT_KE332545.1_G000390;PDACT_KE332545.1_G000530;PDACT_KE332545.1_G000660;PDACT_KE332545.1_G000670;PDACT_KE332545.1_G004230;PDACT_KE332545.1_G009100;PDACT_KE332545.1_G011810;PDACT_KE332546.1_G002300;PDACT_KE332546.1_G009090;PDACT_KE332548.1_G005510;PDACT_KE332548.1_G006690;PDACT_KE332549.1_G005870;PDACT_KE332550.1_G001770;PDACT_KE332550.1_G006130;PDACT_KE332550.1_G006160;PDACT_KE332551.1_G003850…
GO:0005351	sugar:proton symporter activity	-0.955367	PDACT_KE332546.1_G005870;PDACT_KE332547.1_G002450;PDACT_KE332549.1_G003290;PDACT_KE332551.1_G000240;PDACT_KE332551.1_G000260;PDACT_KE332553.1_G004990;PDACT_KE332554.1_G006010;PDACT_KE332555.1_G000320;PDACT_KE332559.1_G000720;PDACT_KE332565.1_G004550;PDACT_KE332572.1_G002320;PDACT_KE332572.1_G003940;PDACT_KE332575.1_G001270;PDACT_KE332578.1_G003520;PDACT_KE332578.1_G003540;PDACT_KE332579.1_G002600…
GO:0002237	response to molecule of bacterial origin	-0.964364	PDACT_KE332546.1_G008720;PDACT_KE332546.1_G008870;PDACT_KE332548.1_G006690;PDACT_KE332549.1_G005870;PDACT_KE332550.1_G001170;PDACT_KE332551.1_G000170;PDACT_KE332551.1_G006450;PDACT_KE332551.1_G006480;PDACT_KE332554.1_G003300;PDACT_KE332555.1_G005770;PDACT_KE332558.1_G003350;PDACT_KE332559.1_G006250;PDACT_KE332561.1_G000890;PDACT_KE332561.1_G001670;PDACT_KE332561.1_G004230;PDACT_KE332562.1_G001120…
GO:0006260	DNA replication	-0.98355	PDACT_KE332546.1_G005650;PDACT_KE332547.1_G003040;PDACT_KE332548.1_G002200;PDACT_KE332549.1_G002050;PDACT_KE332550.1_G003580;PDACT_KE332550.1_G003590;PDACT_KE332551.1_G002590;PDACT_KE332552.1_G006140;PDACT_KE332552.1_G006170;PDACT_KE332553.1_G004210;PDACT_KE332555.1_G004290;PDACT_KE332558.1_G005340;PDACT_KE332563.1_G001460;PDACT_KE332565.1_G000210;PDACT_KE332567.1_G003330;PDACT_KE332569.1_G003020…
GO:0015706	nitrate transport	-1.00127	PDACT_KE332545.1_G000160;PDACT_KE332546.1_G009300;PDACT_KE332547.1_G007480;PDACT_KE332549.1_G003290;PDACT_KE332549.1_G005630;PDACT_KE332550.1_G003750;PDACT_KE332552.1_G004800;PDACT_KE332552.1_G005490;PDACT_KE332552.1_G006720;PDACT_KE332552.1_G007080;PDACT_KE332553.1_G000130;PDACT_KE332553.1_G003900;PDACT_KE332553.1_G003910;PDACT_KE332553.1_G005190;PDACT_KE332556.1_G006420;PDACT_KE332557.1_G000290…
GO:0009688	abscisic acid biosynthetic process	-1.03694	PDACT_KE332547.1_G002060;PDACT_KE332548.1_G003200;PDACT_KE332557.1_G003260;PDACT_KE332575.1_G004110;PDACT_KE332577.1_G003430;PDACT_KE332588.1_G002530;PDACT_KE332595.1_G000800;PDACT_KE332596.1_G002720;PDACT_KE332619.1_G002340;PDACT_KE332632.1_G001240;PDACT_KE332634.1_G000660;PDACT_KE332654.1_G001820;PDACT_KE332678.1_G001120;PDACT_KE332691.1_G000210;PDACT_KE332826.1_G001080;PDACT_KE332858.1_G000390…
GO:0006863	purine nucleobase transport	-1.04454	PDACT_KE332548.1_G002380;PDACT_KE332549.1_G002190;PDACT_KE332555.1_G005820;PDACT_KE332562.1_G004310;PDACT_KE332563.1_G001340;PDACT_KE332566.1_G001290;PDACT_KE332567.1_G003730;PDACT_KE332571.1_G004450;PDACT_KE332572.1_G003860;PDACT_KE332572.1_G003940;PDACT_KE332587.1_G000600;PDACT_KE332597.1_G001250;PDACT_KE332597.1_G003590;PDACT_KE332604.1_G002120;PDACT_KE332617.1_G001520;PDACT_KE332617.1_G001540…
GO:0006270	DNA replication initiation	-1.10373	PDACT_KE332546.1_G005650;PDACT_KE332547.1_G003040;PDACT_KE332548.1_G002200;PDACT_KE332549.1_G002050;PDACT_KE332550.1_G003580;PDACT_KE332550.1_G003590;PDACT_KE332550.1_G004300;PDACT_KE332551.1_G002590;PDACT_KE332551.1_G003690;PDACT_KE332553.1_G004210;PDACT_KE332563.1_G001460;PDACT_KE332565.1_G000210;PDACT_KE332566.1_G000460;PDACT_KE332570.1_G004290;PDACT_KE332577.1_G001340;PDACT_KE332577.1_G001470…
GO:0003777	microtubule motor activity	-1.10404	PDACT_KE332545.1_G005080;PDACT_KE332545.1_G005090;PDACT_KE332547.1_G006370;PDACT_KE332548.1_G000550;PDACT_KE332548.1_G004960;PDACT_KE332548.1_G007620;PDACT_KE332553.1_G000250;PDACT_KE332556.1_G004350;PDACT_KE332557.1_G003700;PDACT_KE332557.1_G003720;PDACT_KE332558.1_G005030;PDACT_KE332559.1_G000330;PDACT_KE332560.1_G003780;PDACT_KE332564.1_G000190;PDACT_KE332567.1_G003110;PDACT_KE332571.1_G001830…
GO:0045735	nutrient reservoir activity	-1.21067	PDACT_KE332545.1_G005140;PDACT_KE332545.1_G005160;PDACT_KE332548.1_G007170;PDACT_KE332551.1_G005910;PDACT_KE332567.1_G002260;PDACT_KE332593.1_G001530;PDACT_KE332623.1_G002510;PDACT_KE332624.1_G002090;PDACT_KE332651.1_G001400;PDACT_KE332753.1_G000130;PDACT_KE332753.1_G000340;PDACT_KE333296.1_G000150;PDACT_KE333296.1_G000200;PDACT_KE333296.1_G000210;PDACT_KE333296.1_G000220;PDACT_KE333520.1_G000230…
GO:0031408	oxylipin biosynthetic process	-1.21656	PDACT_KE332546.1_G001500;PDACT_KE332550.1_G000110;PDACT_KE332550.1_G000120;PDACT_KE332552.1_G002130;PDACT_KE332554.1_G000760;PDACT_KE332554.1_G002220;PDACT_KE332560.1_G004370;PDACT_KE332562.1_G002220;PDACT_KE332568.1_G001840;PDACT_KE332570.1_G002070;PDACT_KE332581.1_G002110;PDACT_KE332585.1_G001510;PDACT_KE332589.1_G003660;PDACT_KE332597.1_G002800;PDACT_KE332601.1_G001620;PDACT_KE332602.1_G000580…
GO:0004675	transmembrane receptor protein serine/threonine kinase activity	-1.228	PDACT_KE332549.1_G005870;PDACT_KE332549.1_G006750;PDACT_KE332561.1_G004830;PDACT_KE332578.1_G003430;PDACT_KE332589.1_G002260;PDACT_KE332598.1_G002390;PDACT_KE332598.1_G002400;PDACT_KE332602.1_G002130;PDACT_KE332602.1_G002160;PDACT_KE332602.1_G002330;PDACT_KE332635.1_G001110;PDACT_KE332683.1_G000440;PDACT_KE332683.1_G000500;PDACT_KE332718.1_G001550;PDACT_KE332739.1_G001050;PDACT_KE332802.1_G001110…
GO:0009740	gibberellic acid mediated signaling pathway	-1.24688	PDACT_KE332546.1_G000160;PDACT_KE332546.1_G006610;PDACT_KE332546.1_G007620;PDACT_KE332548.1_G007520;PDACT_KE332550.1_G000600;PDACT_KE332550.1_G001390;PDACT_KE332551.1_G003460;PDACT_KE332552.1_G006700;PDACT_KE332556.1_G004040;PDACT_KE332558.1_G004840;PDACT_KE332560.1_G002510;PDACT_KE332561.1_G003880;PDACT_KE332561.1_G004030;PDACT_KE332562.1_G000820;PDACT_KE332562.1_G003000;PDACT_KE332562.1_G004710…
GO:0004031	aldehyde oxidase activity	-1.33039	PDACT_KE333460.1_G000170;PDACT_KE333460.1_G000180;PDACT_KE333460.1_G000200;PDACT_KE333460.1_G000210;PDACT_KE333460.1_G000220;PDACT_KE334413.1_G000110;PDACT_KE334413.1_G000120;PDACT_KE335123.1_G000150;PDACT_KE335123.1_G000160
GO:0000287	magnesium ion binding	-1.40074	PDACT_KE332557.1_G000160;PDACT_KE332559.1_G005630;PDACT_KE332566.1_G004190;PDACT_KE332566.1_G004230;PDACT_KE332571.1_G003890;PDACT_KE332578.1_G002430;PDACT_KE332579.1_G001380;PDACT_KE332579.1_G002790;PDACT_KE332585.1_G000260;PDACT_KE332585.1_G000270;PDACT_KE332601.1_G001580;PDACT_KE332612.1_G002010;PDACT_KE332615.1_G002050;PDACT_KE332616.1_G003150;PDACT_KE332633.1_G002010;PDACT_KE332657.1_G000100…
GO:0010338	leaf formation	-1.47013	PDACT_KE332554.1_G005080;PDACT_KE332576.1_G000340;PDACT_KE332578.1_G001340;PDACT_KE332586.1_G000720;PDACT_KE332592.1_G002710;PDACT_KE332593.1_G000780;PDACT_KE332614.1_G002480;PDACT_KE332742.1_G001260;PDACT_KE332742.1_G001270;PDACT_KE332775.1_G000430;PDACT_KE333138.1_G000440;PDACT_KE333200.1_G000280
GO:0009686	gibberellin biosynthetic process	-1.53313	PDACT_KE332546.1_G007620;PDACT_KE332558.1_G004840;PDACT_KE332562.1_G003000;PDACT_KE332562.1_G004710;PDACT_KE332562.1_G004720;PDACT_KE332567.1_G002050;PDACT_KE332568.1_G001710;PDACT_KE332568.1_G001750;PDACT_KE332571.1_G003850;PDACT_KE332579.1_G001380;PDACT_KE332579.1_G001510;PDACT_KE332582.1_G000540;PDACT_KE332600.1_G001680;PDACT_KE332612.1_G002010;PDACT_KE332625.1_G000350;PDACT_KE332631.1_G001290…
GO:0006855	drug transmembrane transport	-1.57998	PDACT_KE332546.1_G007590;PDACT_KE332548.1_G000420;PDACT_KE332557.1_G002820;PDACT_KE332557.1_G002830;PDACT_KE332560.1_G001820;PDACT_KE332570.1_G000890;PDACT_KE332575.1_G000320;PDACT_KE332580.1_G001430;PDACT_KE332635.1_G000270;PDACT_KE332656.1_G001300;PDACT_KE332734.1_G000450;PDACT_KE332807.1_G000340;PDACT_KE332821.1_G000110;PDACT_KE332842.1_G000900;PDACT_KE333032.1_G000100;PDACT_KE333032.1_G000110…
GO:0004791	thioredoxin-disulfide reductase activity	-1.71733	PDACT_KE332549.1_G001280;PDACT_KE332560.1_G004040;PDACT_KE332560.1_G004050;PDACT_KE332564.1_G000870;PDACT_KE332706.1_G001080;PDACT_KE333366.1_G000380;PDACT_KE334384.1_G000130
GO:0005345	purine nucleobase transmembrane transporter activity	-1.73615	PDACT_KE332563.1_G001340;PDACT_KE332571.1_G004450;PDACT_KE332653.1_G001730;PDACT_KE332713.1_G000280;PDACT_KE332754.1_G000640;PDACT_KE332873.1_G000660;PDACT_KE332938.1_G000740;PDACT_KE333097.1_G000140;PDACT_KE333150.1_G000220;PDACT_KE333150.1_G000260;PDACT_KE333150.1_G000310;PDACT_KE333483.1_G000230;PDACT_KE335428.1_G000170;PDACT_KE335714.1_G000100
GO:0052634	C-19 gibberellin 2-beta-dioxygenase activity	-1.89764	PDACT_KE332545.1_G001290;PDACT_KE332557.1_G003110;PDACT_KE332557.1_G003120;PDACT_KE332632.1_G001400;PDACT_KE333088.1_G000760
GO:0045487	gibberellin catabolic process	-1.89764	PDACT_KE332545.1_G001290;PDACT_KE332557.1_G003110;PDACT_KE332557.1_G003120;PDACT_KE332632.1_G001400;PDACT_KE333088.1_G000760
GO:0048437	floral organ development	-2.04194	PDACT_KE332576.1_G000340;PDACT_KE332578.1_G001340;PDACT_KE332585.1_G000380;PDACT_KE332586.1_G000720;PDACT_KE332588.1_G001340;PDACT_KE332594.1_G002970;PDACT_KE332594.1_G003020;PDACT_KE332603.1_G001950;PDACT_KE332607.1_G002900;PDACT_KE332630.1_G002090;PDACT_KE332630.1_G002100;PDACT_KE332654.1_G001020;PDACT_KE332655.1_G001940;PDACT_KE332733.1_G001210;PDACT_KE333138.1_G000440
GO:0035175	histone kinase activity (H3-S10 specific)	-2.23396	PDACT_KE332555.1_G006090;PDACT_KE332656.1_G002190;PDACT_KE332696.1_G001630
GO:0042964	thioredoxin biosynthetic process	-2.26227	PDACT_KE332549.1_G001280;PDACT_KE332564.1_G000870;PDACT_KE332706.1_G001080;PDACT_KE333366.1_G000380;PDACT_KE334384.1_G000130
GO:0009899	ent-kaurene synthase activity	-2.30672	PDACT_KE332579.1_G001510;PDACT_KE332657.1_G000130;PDACT_KE332968.1_G000610;PDACT_KE332972.1_G000180;PDACT_KE332972.1_G000240;PDACT_KE332972.1_G000270;PDACT_KE333070.1_G000720;PDACT_KE333070.1_G000730;PDACT_KE334994.1_G000140;PDACT_KE335561.1_G000110;PDACT_KE337694.1_G000100
GO:0009905	ent-copalyl diphosphate synthase activity	-2.32761	PDACT_KE332579.1_G001380;PDACT_KE332612.1_G002010;PDACT_KE332657.1_G000100;PDACT_KE332657.1_G000140;PDACT_KE334054.1_G000220;PDACT_KE334313.1_G000120;PDACT_KE334502.1_G000140;PDACT_KE336423.1_G000150
GO:0017110	nucleoside-diphosphatase activity	-2.44039	PDACT_KE332563.1_G004310;PDACT_KE332625.1_G002390;PDACT_KE332632.1_G001770
GO:0034768	(E)-beta-ocimene synthase activity	-3.51017	PDACT_KE333375.1_G000190;PDACT_KE334601.1_G000210
GO:0050551	myrcene synthase activity	-3.51017	PDACT_KE333375.1_G000190;PDACT_KE334601.1_G000210

## Sheet: Heat&Drought FDR < 0.05
Supplementary Table 2. Pathways enrichments analysis in combined heat and drought experiment. The pathways with significantly higher or lower expression are highlighted with red and blue, respectively. Threshold for significance was FDR<0.05.
Significant GO	GO definition	Maxmean of Log2FC	Gene IDs assigned to GOs
GO:0032266	phosphatidylinositol-3-phosphate binding	5.02336	PDACT_KE334909.1_G000140;PDACT_KE335554.1_G000100
GO:0034620	cellular response to unfolded protein	4.27935	PDACT_KE332562.1_G003770;PDACT_KE332562.1_G003780;PDACT_KE332583.1_G002310;PDACT_KE333337.1_G000320
GO:0004066	asparagine synthase (glutamine-hydrolyzing) activity	4.17592	PDACT_KE332548.1_G003600;PDACT_KE332551.1_G006880;PDACT_KE332832.1_G000300;PDACT_KE333168.1_G000250
GO:0006529	asparagine biosynthetic process	4.17592	PDACT_KE332548.1_G003600;PDACT_KE332551.1_G006880;PDACT_KE332832.1_G000300;PDACT_KE333168.1_G000250
GO:0009063	cellular amino acid catabolic process	4.17592	PDACT_KE332548.1_G003600;PDACT_KE332551.1_G006880;PDACT_KE332832.1_G000300
GO:0012502	induction of programmed cell death	3.65122	PDACT_KE332545.1_G004560;PDACT_KE332651.1_G000770
GO:0080027	response to herbivore	3.64281	PDACT_KE332585.1_G001510;PDACT_KE332636.1_G002380;PDACT_KE332712.1_G000150;PDACT_KE332712.1_G000170;PDACT_KE332736.1_G001240;PDACT_KE332980.1_G000630;PDACT_KE332980.1_G000680;PDACT_KE333384.1_G000320;PDACT_KE334518.1_G000150;PDACT_KE334518.1_G000170;PDACT_KE334601.1_G000210;PDACT_KE334665.1_G000120;PDACT_KE334994.1_G000130;PDACT_KE335142.1_G000120;PDACT_KE336423.1_G000140
GO:0043617	cellular response to sucrose starvation	3.28715	PDACT_KE332548.1_G003600;PDACT_KE332551.1_G006880;PDACT_KE332603.1_G000150;PDACT_KE332832.1_G000300
GO:0034605	cellular response to heat	3.25218	PDACT_KE332548.1_G003200;PDACT_KE332557.1_G001400;PDACT_KE332561.1_G002780;PDACT_KE332562.1_G003770;PDACT_KE332562.1_G003780;PDACT_KE332578.1_G002110;PDACT_KE332583.1_G002310;PDACT_KE332623.1_G001070;PDACT_KE332706.1_G001160;PDACT_KE332717.1_G000970;PDACT_KE332809.1_G001150;PDACT_KE333013.1_G000390;PDACT_KE333337.1_G000320;PDACT_KE333739.1_G000200
GO:0005345	purine nucleobase transmembrane transporter activity	2.90313	PDACT_KE332563.1_G001340;PDACT_KE332571.1_G004450;PDACT_KE332653.1_G001730;PDACT_KE332713.1_G000280;PDACT_KE332754.1_G000640;PDACT_KE332873.1_G000660;PDACT_KE332938.1_G000740;PDACT_KE333097.1_G000140;PDACT_KE333150.1_G000220;PDACT_KE333150.1_G000260;PDACT_KE333150.1_G000310;PDACT_KE333483.1_G000230;PDACT_KE335428.1_G000170;PDACT_KE335714.1_G000100
GO:0005451	monovalent cation:proton antiporter activity	2.90179	PDACT_KE332545.1_G004870;PDACT_KE332548.1_G008300;PDACT_KE332554.1_G004170;PDACT_KE332554.1_G004180;PDACT_KE332563.1_G003970;PDACT_KE332570.1_G002440;PDACT_KE332623.1_G000840;PDACT_KE332632.1_G002090;PDACT_KE332632.1_G002100;PDACT_KE332697.1_G002360;PDACT_KE332724.1_G000560;PDACT_KE333135.1_G000110;PDACT_KE334262.1_G000100
GO:0006885	regulation of pH	2.90179	PDACT_KE332545.1_G004870;PDACT_KE332548.1_G008300;PDACT_KE332554.1_G004170;PDACT_KE332554.1_G004180;PDACT_KE332563.1_G003970;PDACT_KE332570.1_G002440;PDACT_KE332623.1_G000840;PDACT_KE332632.1_G002090;PDACT_KE332632.1_G002100;PDACT_KE332697.1_G002360;PDACT_KE332724.1_G000560;PDACT_KE333135.1_G000110;PDACT_KE334262.1_G000100
GO:0009938	negative regulation of gibberellic acid mediated signaling pathway	2.87625	PDACT_KE332552.1_G006700;PDACT_KE332561.1_G003880;PDACT_KE332706.1_G001060;PDACT_KE332863.1_G000760;PDACT_KE332953.1_G000120;PDACT_KE332959.1_G000530;PDACT_KE333006.1_G000230;PDACT_KE333064.1_G000270;PDACT_KE333254.1_G000120;PDACT_KE333254.1_G000130;PDACT_KE333254.1_G000150;PDACT_KE333254.1_G000160;PDACT_KE333817.1_G000400
GO:0048444	floral organ morphogenesis	2.6267	PDACT_KE332550.1_G001390;PDACT_KE332552.1_G006700;PDACT_KE332561.1_G003880;PDACT_KE332604.1_G001390;PDACT_KE332652.1_G000530;PDACT_KE332695.1_G000230;PDACT_KE332753.1_G000900;PDACT_KE332847.1_G000660;PDACT_KE332862.1_G000480;PDACT_KE332953.1_G000120;PDACT_KE332978.1_G000420;PDACT_KE333006.1_G000230;PDACT_KE333254.1_G000120;PDACT_KE333254.1_G000130;PDACT_KE333254.1_G000150;PDACT_KE333254.1_G000160…
GO:0009828	plant-type cell wall loosening	2.55665	PDACT_KE332546.1_G002980;PDACT_KE332554.1_G005310;PDACT_KE332556.1_G000480;PDACT_KE332563.1_G001850;PDACT_KE332571.1_G002350;PDACT_KE332571.1_G004310;PDACT_KE332579.1_G000480;PDACT_KE332621.1_G001830;PDACT_KE332679.1_G000340;PDACT_KE332696.1_G000490;PDACT_KE332775.1_G000300;PDACT_KE332801.1_G000640;PDACT_KE332801.1_G000710;PDACT_KE332938.1_G000360;PDACT_KE333071.1_G000470;PDACT_KE333314.1_G000180…
GO:0016165	linoleate 13S-lipoxygenase activity	2.44073	PDACT_KE332546.1_G000560;PDACT_KE332570.1_G000310;PDACT_KE332585.1_G001510;PDACT_KE332620.1_G002450;PDACT_KE332911.1_G000280;PDACT_KE332911.1_G000310
GO:0010325	raffinose family oligosaccharide biosynthetic process	2.42049	PDACT_KE332550.1_G001390;PDACT_KE332552.1_G006700;PDACT_KE332561.1_G003880;PDACT_KE332573.1_G001730;PDACT_KE332652.1_G000530;PDACT_KE332862.1_G000480;PDACT_KE332953.1_G000120;PDACT_KE332978.1_G000420;PDACT_KE333006.1_G000230;PDACT_KE333254.1_G000120;PDACT_KE333254.1_G000130;PDACT_KE333254.1_G000150;PDACT_KE333254.1_G000160;PDACT_KE333817.1_G000400
GO:0009061	anaerobic respiration	2.33448	PDACT_KE332567.1_G001010;PDACT_KE332573.1_G000270;PDACT_KE332815.1_G000720;PDACT_KE333152.1_G000210;PDACT_KE333152.1_G000220
GO:0009830	cell wall modification involved in abscission	2.28242	PDACT_KE332571.1_G003980;PDACT_KE332622.1_G000990;PDACT_KE332717.1_G001490;PDACT_KE332718.1_G001040;PDACT_KE332718.1_G001050;PDACT_KE332776.1_G000650
GO:0080025	phosphatidylinositol-3,5-bisphosphate binding	2.17817	PDACT_KE332545.1_G006590;PDACT_KE332563.1_G003480;PDACT_KE332565.1_G003500;PDACT_KE332603.1_G002360;PDACT_KE332643.1_G001610;PDACT_KE332738.1_G000230;PDACT_KE332738.1_G000240;PDACT_KE332781.1_G001030;PDACT_KE334909.1_G000140;PDACT_KE335554.1_G000100
GO:0034440	lipid oxidation	1.8487	PDACT_KE332546.1_G000560;PDACT_KE332570.1_G000310;PDACT_KE332585.1_G001510;PDACT_KE332619.1_G001540;PDACT_KE332620.1_G002450;PDACT_KE332751.1_G001150;PDACT_KE332814.1_G000650;PDACT_KE332911.1_G000280;PDACT_KE332911.1_G000310
GO:0030007	cellular potassium ion homeostasis	1.77244	PDACT_KE332548.1_G008300;PDACT_KE332554.1_G004170;PDACT_KE332554.1_G004180;PDACT_KE332667.1_G001360;PDACT_KE332713.1_G001370;PDACT_KE332713.1_G001490;PDACT_KE333110.1_G000220;PDACT_KE333135.1_G000110;PDACT_KE334119.1_G000120
GO:2000377	regulation of reactive oxygen species metabolic process	1.74695	PDACT_KE332545.1_G003810;PDACT_KE332549.1_G005670;PDACT_KE332552.1_G006700;PDACT_KE332561.1_G003880;PDACT_KE332576.1_G003040;PDACT_KE332607.1_G003050;PDACT_KE332616.1_G002550;PDACT_KE332626.1_G001690;PDACT_KE332627.1_G001570;PDACT_KE332627.1_G001590;PDACT_KE332649.1_G000900;PDACT_KE332721.1_G000330;PDACT_KE332795.1_G000510;PDACT_KE332863.1_G000760;PDACT_KE332882.1_G000220;PDACT_KE332953.1_G000120…
GO:0016711	flavonoid 3'-monooxygenase activity	1.69739	PDACT_KE332548.1_G005740;PDACT_KE332570.1_G001090;PDACT_KE332598.1_G002020;PDACT_KE332615.1_G001780;PDACT_KE332628.1_G002600;PDACT_KE332628.1_G002690;PDACT_KE332628.1_G002710;PDACT_KE332692.1_G001510;PDACT_KE332692.1_G001520;PDACT_KE332983.1_G000500
GO:0010286	heat acclimation	1.67571	PDACT_KE332545.1_G004560;PDACT_KE332545.1_G004700;PDACT_KE332546.1_G000230;PDACT_KE332547.1_G005100;PDACT_KE332548.1_G003200;PDACT_KE332554.1_G000600;PDACT_KE332554.1_G000610;PDACT_KE332557.1_G003110;PDACT_KE332557.1_G003120;PDACT_KE332562.1_G003770;PDACT_KE332562.1_G003780;PDACT_KE332567.1_G001760;PDACT_KE332567.1_G004150;PDACT_KE332572.1_G000990;PDACT_KE332572.1_G004190;PDACT_KE332582.1_G002650…
GO:0009269	response to desiccation	1.66441	PDACT_KE332545.1_G005140;PDACT_KE332545.1_G005160;PDACT_KE332548.1_G007000;PDACT_KE332548.1_G007520;PDACT_KE332549.1_G002290;PDACT_KE332553.1_G005190;PDACT_KE332556.1_G000980;PDACT_KE332557.1_G003650;PDACT_KE332558.1_G005180;PDACT_KE332559.1_G004880;PDACT_KE332573.1_G000190;PDACT_KE332574.1_G003530;PDACT_KE332579.1_G003860;PDACT_KE332585.1_G001510;PDACT_KE332591.1_G003090;PDACT_KE332607.1_G003460…
GO:0009408	response to heat	1.62812	PDACT_KE332545.1_G004560;PDACT_KE332545.1_G004940;PDACT_KE332545.1_G007600;PDACT_KE332545.1_G008180;PDACT_KE332546.1_G003520;PDACT_KE332546.1_G005680;PDACT_KE332546.1_G008350;PDACT_KE332546.1_G008640;PDACT_KE332547.1_G005100;PDACT_KE332547.1_G005730;PDACT_KE332548.1_G002540;PDACT_KE332548.1_G003200;PDACT_KE332548.1_G003690;PDACT_KE332548.1_G004400;PDACT_KE332548.1_G007000;PDACT_KE332549.1_G002290…
GO:0042542	response to hydrogen peroxide	1.62516	PDACT_KE332545.1_G001180;PDACT_KE332545.1_G001220;PDACT_KE332545.1_G004560;PDACT_KE332545.1_G007600;PDACT_KE332546.1_G003520;PDACT_KE332546.1_G005680;PDACT_KE332546.1_G007360;PDACT_KE332546.1_G008350;PDACT_KE332546.1_G008900;PDACT_KE332547.1_G005100;PDACT_KE332548.1_G002540;PDACT_KE332548.1_G003200;PDACT_KE332548.1_G004400;PDACT_KE332549.1_G001020;PDACT_KE332549.1_G002790;PDACT_KE332549.1_G002810…
GO:0071456	cellular response to hypoxia	1.60146	PDACT_KE332551.1_G003860;PDACT_KE332553.1_G004100;PDACT_KE332553.1_G004120;PDACT_KE332556.1_G000360;PDACT_KE332557.1_G005370;PDACT_KE332557.1_G005400;PDACT_KE332562.1_G003770;PDACT_KE332562.1_G003780;PDACT_KE332667.1_G002000;PDACT_KE332708.1_G001050;PDACT_KE332753.1_G000130;PDACT_KE332753.1_G000340;PDACT_KE333233.1_G000110;PDACT_KE333296.1_G000150;PDACT_KE333296.1_G000200;PDACT_KE333296.1_G000220…
GO:0009644	response to high light intensity	1.59137	PDACT_KE332545.1_G001220;PDACT_KE332545.1_G004560;PDACT_KE332545.1_G007600;PDACT_KE332546.1_G003520;PDACT_KE332546.1_G005680;PDACT_KE332546.1_G008350;PDACT_KE332547.1_G005100;PDACT_KE332548.1_G002540;PDACT_KE332548.1_G003200;PDACT_KE332548.1_G004400;PDACT_KE332549.1_G001020;PDACT_KE332549.1_G001780;PDACT_KE332549.1_G002790;PDACT_KE332549.1_G002810;PDACT_KE332549.1_G003890;PDACT_KE332549.1_G006230…
GO:0008289	lipid binding	1.51436	PDACT_KE332561.1_G000180;PDACT_KE332561.1_G004580;PDACT_KE332567.1_G001720;PDACT_KE332574.1_G003390;PDACT_KE332575.1_G003160;PDACT_KE332575.1_G003180;PDACT_KE332583.1_G001500;PDACT_KE332583.1_G001610;PDACT_KE332614.1_G003120;PDACT_KE332617.1_G001810;PDACT_KE332628.1_G001410;PDACT_KE332689.1_G000950;PDACT_KE332700.1_G001470;PDACT_KE332770.1_G001070;PDACT_KE332780.1_G000850;PDACT_KE332790.1_G000680…
GO:0046658	anchored component of plasma membrane	1.49458	PDACT_KE332545.1_G006590;PDACT_KE332547.1_G000670;PDACT_KE332547.1_G003910;PDACT_KE332548.1_G005540;PDACT_KE332554.1_G001050;PDACT_KE332554.1_G004920;PDACT_KE332555.1_G006000;PDACT_KE332557.1_G005290;PDACT_KE332559.1_G000770;PDACT_KE332561.1_G000180;PDACT_KE332564.1_G002420;PDACT_KE332565.1_G003500;PDACT_KE332568.1_G004900;PDACT_KE332576.1_G000440;PDACT_KE332589.1_G002640;PDACT_KE332595.1_G002030…
GO:0009739	response to gibberellin	1.43236	PDACT_KE332546.1_G002980;PDACT_KE332546.1_G007620;PDACT_KE332548.1_G000330;PDACT_KE332548.1_G002570;PDACT_KE332548.1_G007580;PDACT_KE332549.1_G000230;PDACT_KE332551.1_G002360;PDACT_KE332551.1_G002380;PDACT_KE332551.1_G005670;PDACT_KE332552.1_G006700;PDACT_KE332553.1_G004810;PDACT_KE332554.1_G005080;PDACT_KE332558.1_G003800;PDACT_KE332567.1_G002050;PDACT_KE332570.1_G000590;PDACT_KE332572.1_G001640…
GO:0034976	response to endoplasmic reticulum stress	1.38649	PDACT_KE332545.1_G004560;PDACT_KE332545.1_G007600;PDACT_KE332546.1_G005680;PDACT_KE332546.1_G008350;PDACT_KE332547.1_G006050;PDACT_KE332547.1_G006130;PDACT_KE332548.1_G004400;PDACT_KE332549.1_G002810;PDACT_KE332549.1_G006230;PDACT_KE332552.1_G005490;PDACT_KE332552.1_G007030;PDACT_KE332553.1_G002920;PDACT_KE332553.1_G005130;PDACT_KE332553.1_G006340;PDACT_KE332554.1_G000600;PDACT_KE332554.1_G000610…
GO:0006457	protein folding	1.37478	PDACT_KE332545.1_G004560;PDACT_KE332545.1_G007600;PDACT_KE332546.1_G000230;PDACT_KE332546.1_G003520;PDACT_KE332546.1_G005680;PDACT_KE332546.1_G006130;PDACT_KE332546.1_G006380;PDACT_KE332546.1_G006880;PDACT_KE332546.1_G008350;PDACT_KE332546.1_G008640;PDACT_KE332547.1_G002290;PDACT_KE332547.1_G005100;PDACT_KE332548.1_G002030;PDACT_KE332548.1_G002540;PDACT_KE332548.1_G003200;PDACT_KE332548.1_G004120…
GO:0031225	anchored component of membrane	1.37167	PDACT_KE332545.1_G004020;PDACT_KE332547.1_G003910;PDACT_KE332547.1_G006170;PDACT_KE332548.1_G000930;PDACT_KE332548.1_G002830;PDACT_KE332548.1_G005540;PDACT_KE332548.1_G005840;PDACT_KE332550.1_G001760;PDACT_KE332553.1_G003050;PDACT_KE332554.1_G001050;PDACT_KE332554.1_G004920;PDACT_KE332555.1_G006000;PDACT_KE332556.1_G006540;PDACT_KE332557.1_G005290;PDACT_KE332559.1_G000770;PDACT_KE332561.1_G000180…
GO:0004650	polygalacturonase activity	1.34973	PDACT_KE332545.1_G003320;PDACT_KE332545.1_G007750;PDACT_KE332545.1_G007860;PDACT_KE332570.1_G001680;PDACT_KE332585.1_G000760;PDACT_KE332585.1_G000790;PDACT_KE332591.1_G000360;PDACT_KE332591.1_G001470;PDACT_KE332622.1_G000990;PDACT_KE332628.1_G000400;PDACT_KE332628.1_G001890;PDACT_KE332648.1_G000800;PDACT_KE332654.1_G000240;PDACT_KE332659.1_G001460;PDACT_KE332673.1_G000500;PDACT_KE332731.1_G001420…
GO:0009646	response to absence of light	1.31106	PDACT_KE332548.1_G003600;PDACT_KE332549.1_G002440;PDACT_KE332551.1_G006880;PDACT_KE332561.1_G002280;PDACT_KE332575.1_G001010;PDACT_KE332587.1_G001470;PDACT_KE332603.1_G000150;PDACT_KE332603.1_G002390;PDACT_KE332609.1_G003290;PDACT_KE332643.1_G000710;PDACT_KE332646.1_G001710;PDACT_KE332655.1_G002000;PDACT_KE332668.1_G000780;PDACT_KE332672.1_G002030;PDACT_KE332678.1_G000610;PDACT_KE332685.1_G000680…
GO:0005788	endoplasmic reticulum lumen	1.30502	PDACT_KE332545.1_G008130;PDACT_KE332548.1_G003200;PDACT_KE332548.1_G004400;PDACT_KE332554.1_G002240;PDACT_KE332597.1_G002080;PDACT_KE332671.1_G000700;PDACT_KE332677.1_G002180;PDACT_KE332677.1_G002200;PDACT_KE332677.1_G002210;PDACT_KE332677.1_G002220;PDACT_KE332680.1_G001220
GO:0019825	oxygen binding	1.29751	PDACT_KE332545.1_G001640;PDACT_KE332545.1_G010690;PDACT_KE332548.1_G005740;PDACT_KE332550.1_G000110;PDACT_KE332550.1_G000120;PDACT_KE332556.1_G003510;PDACT_KE332556.1_G003640;PDACT_KE332556.1_G003650;PDACT_KE332556.1_G003710;PDACT_KE332556.1_G004740;PDACT_KE332556.1_G004800;PDACT_KE332557.1_G004390;PDACT_KE332562.1_G003650;PDACT_KE332562.1_G003660;PDACT_KE332562.1_G004710;PDACT_KE332562.1_G004720…
GO:0016568	NA	1.22245	PDACT_KE332548.1_G002200;PDACT_KE332550.1_G004300;PDACT_KE332551.1_G002590;PDACT_KE332555.1_G000910;PDACT_KE332563.1_G001460;PDACT_KE332565.1_G000210;PDACT_KE332565.1_G002770;PDACT_KE332570.1_G004290;PDACT_KE332589.1_G001520;PDACT_KE332589.1_G002540;PDACT_KE332604.1_G002100;PDACT_KE332608.1_G003110;PDACT_KE332609.1_G000700;PDACT_KE332613.1_G000110;PDACT_KE332642.1_G002070;PDACT_KE332644.1_G000560…
GO:0009617	response to bacterium	1.19564	PDACT_KE332545.1_G007560;PDACT_KE332545.1_G009770;PDACT_KE332546.1_G000560;PDACT_KE332546.1_G003220;PDACT_KE332546.1_G003230;PDACT_KE332546.1_G003260;PDACT_KE332546.1_G003330;PDACT_KE332546.1_G003900;PDACT_KE332546.1_G009340;PDACT_KE332547.1_G007140;PDACT_KE332548.1_G002510;PDACT_KE332549.1_G004670;PDACT_KE332549.1_G006510;PDACT_KE332549.1_G006540;PDACT_KE332550.1_G001170;PDACT_KE332550.1_G003210…
GO:0006970	response to osmotic stress	1.18083	PDACT_KE332545.1_G001180;PDACT_KE332545.1_G006590;PDACT_KE332545.1_G007280;PDACT_KE332547.1_G005120;PDACT_KE332547.1_G005140;PDACT_KE332548.1_G001190;PDACT_KE332548.1_G002510;PDACT_KE332548.1_G007000;PDACT_KE332548.1_G007210;PDACT_KE332548.1_G008010;PDACT_KE332549.1_G003970;PDACT_KE332552.1_G006330;PDACT_KE332553.1_G005190;PDACT_KE332556.1_G004980;PDACT_KE332557.1_G004270;PDACT_KE332558.1_G003310…
GO:0042538	hyperosmotic salinity response	1.15214	PDACT_KE332545.1_G006800;PDACT_KE332545.1_G006820;PDACT_KE332545.1_G010880;PDACT_KE332545.1_G011310;PDACT_KE332546.1_G000400;PDACT_KE332546.1_G001020;PDACT_KE332546.1_G006570;PDACT_KE332546.1_G007590;PDACT_KE332547.1_G003670;PDACT_KE332548.1_G001820;PDACT_KE332548.1_G002240;PDACT_KE332549.1_G006320;PDACT_KE332550.1_G001180;PDACT_KE332550.1_G001390;PDACT_KE332550.1_G002910;PDACT_KE332550.1_G006190…
GO:0009416	response to light stimulus	1.0994	PDACT_KE332545.1_G000900;PDACT_KE332546.1_G001500;PDACT_KE332546.1_G004370;PDACT_KE332546.1_G007300;PDACT_KE332546.1_G007460;PDACT_KE332546.1_G007470;PDACT_KE332548.1_G003600;PDACT_KE332548.1_G007150;PDACT_KE332550.1_G000110;PDACT_KE332550.1_G000120;PDACT_KE332550.1_G003190;PDACT_KE332551.1_G002610;PDACT_KE332551.1_G002760;PDACT_KE332551.1_G004620;PDACT_KE332551.1_G004660;PDACT_KE332551.1_G004670…
GO:0010025	wax biosynthetic process	1.08684	PDACT_KE332554.1_G000760;PDACT_KE332554.1_G004830;PDACT_KE332557.1_G003080;PDACT_KE332571.1_G001020;PDACT_KE332580.1_G002100;PDACT_KE332580.1_G002150;PDACT_KE332595.1_G002170;PDACT_KE332595.1_G002180;PDACT_KE332615.1_G001130;PDACT_KE332643.1_G001840;PDACT_KE332654.1_G001200;PDACT_KE332661.1_G002020;PDACT_KE332661.1_G002030;PDACT_KE332667.1_G000540;PDACT_KE332667.1_G000600;PDACT_KE332740.1_G001190…
GO:0005618	cell wall	1.06602	PDACT_KE332545.1_G000520;PDACT_KE332545.1_G002360;PDACT_KE332545.1_G005750;PDACT_KE332545.1_G005760;PDACT_KE332545.1_G011850;PDACT_KE332546.1_G003500;PDACT_KE332546.1_G003510;PDACT_KE332546.1_G008480;PDACT_KE332547.1_G000940;PDACT_KE332547.1_G006050;PDACT_KE332547.1_G006130;PDACT_KE332548.1_G007000;PDACT_KE332548.1_G007150;PDACT_KE332549.1_G001320;PDACT_KE332549.1_G001420;PDACT_KE332550.1_G003750…
GO:0006979	response to oxidative stress	1.05977	PDACT_KE332545.1_G001180;PDACT_KE332545.1_G007960;PDACT_KE332545.1_G008220;PDACT_KE332545.1_G011390;PDACT_KE332546.1_G001940;PDACT_KE332546.1_G007360;PDACT_KE332546.1_G008720;PDACT_KE332547.1_G005000;PDACT_KE332548.1_G002510;PDACT_KE332548.1_G002540;PDACT_KE332548.1_G002940;PDACT_KE332548.1_G002950;PDACT_KE332548.1_G007000;PDACT_KE332549.1_G004800;PDACT_KE332549.1_G005670;PDACT_KE332550.1_G005950…
GO:0009744	response to sucrose	1.0166	PDACT_KE332545.1_G001040;PDACT_KE332545.1_G009500;PDACT_KE332545.1_G009900;PDACT_KE332545.1_G009960;PDACT_KE332545.1_G011850;PDACT_KE332546.1_G000160;PDACT_KE332546.1_G002200;PDACT_KE332546.1_G007180;PDACT_KE332547.1_G000710;PDACT_KE332547.1_G001800;PDACT_KE332548.1_G000420;PDACT_KE332548.1_G001470;PDACT_KE332548.1_G003060;PDACT_KE332548.1_G003600;PDACT_KE332548.1_G005740;PDACT_KE332549.1_G001780…
GO:0009737	response to abscisic acid	1.0134	PDACT_KE332545.1_G000640;PDACT_KE332545.1_G001180;PDACT_KE332545.1_G003250;PDACT_KE332545.1_G005140;PDACT_KE332545.1_G005160;PDACT_KE332546.1_G003960;PDACT_KE332546.1_G005870;PDACT_KE332546.1_G006610;PDACT_KE332546.1_G007590;PDACT_KE332547.1_G003670;PDACT_KE332547.1_G003730;PDACT_KE332547.1_G004700;PDACT_KE332547.1_G005100;PDACT_KE332547.1_G006730;PDACT_KE332548.1_G000330;PDACT_KE332548.1_G002570…
GO:0009414	response to water deprivation	0.988432	PDACT_KE332545.1_G000900;PDACT_KE332545.1_G006590;PDACT_KE332545.1_G006800;PDACT_KE332545.1_G006820;PDACT_KE332545.1_G007440;PDACT_KE332545.1_G010880;PDACT_KE332546.1_G000400;PDACT_KE332546.1_G001020;PDACT_KE332546.1_G007590;PDACT_KE332547.1_G003670;PDACT_KE332547.1_G006500;PDACT_KE332548.1_G001820;PDACT_KE332548.1_G007000;PDACT_KE332548.1_G008010;PDACT_KE332549.1_G002290;PDACT_KE332549.1_G002410…
GO:0009611	response to wounding	0.987281	PDACT_KE332545.1_G001870;PDACT_KE332545.1_G003040;PDACT_KE332545.1_G003050;PDACT_KE332545.1_G003060;PDACT_KE332545.1_G003660;PDACT_KE332545.1_G003810;PDACT_KE332545.1_G005340;PDACT_KE332545.1_G006800;PDACT_KE332545.1_G006820;PDACT_KE332545.1_G008090;PDACT_KE332545.1_G008560;PDACT_KE332545.1_G010860;PDACT_KE332545.1_G010880;PDACT_KE332546.1_G000400;PDACT_KE332546.1_G000560;PDACT_KE332546.1_G001020…
GO:0009651	response to salt stress	0.96952	PDACT_KE332545.1_G001040;PDACT_KE332545.1_G001100;PDACT_KE332545.1_G001180;PDACT_KE332545.1_G002360;PDACT_KE332545.1_G003660;PDACT_KE332545.1_G004690;PDACT_KE332545.1_G005140;PDACT_KE332545.1_G005160;PDACT_KE332545.1_G006590;PDACT_KE332545.1_G007950;PDACT_KE332545.1_G007960;PDACT_KE332545.1_G008560;PDACT_KE332545.1_G009570;PDACT_KE332545.1_G010220;PDACT_KE332546.1_G001070;PDACT_KE332546.1_G001380…
GO:0031047	gene silencing by RNA	0.934547	PDACT_KE332546.1_G005000;PDACT_KE332546.1_G005550;PDACT_KE332546.1_G007600;PDACT_KE332546.1_G009390;PDACT_KE332548.1_G000550;PDACT_KE332548.1_G002200;PDACT_KE332549.1_G002050;PDACT_KE332550.1_G004300;PDACT_KE332551.1_G002590;PDACT_KE332551.1_G004470;PDACT_KE332552.1_G004560;PDACT_KE332552.1_G006440;PDACT_KE332553.1_G004210;PDACT_KE332553.1_G005350;PDACT_KE332555.1_G000910;PDACT_KE332555.1_G004290…
GO:0006306	DNA methylation	0.926096	PDACT_KE332546.1_G005000;PDACT_KE332546.1_G005550;PDACT_KE332546.1_G007600;PDACT_KE332546.1_G009390;PDACT_KE332547.1_G003040;PDACT_KE332548.1_G000550;PDACT_KE332548.1_G002200;PDACT_KE332549.1_G002050;PDACT_KE332550.1_G003580;PDACT_KE332550.1_G003590;PDACT_KE332550.1_G004300;PDACT_KE332550.1_G005510;PDACT_KE332551.1_G002590;PDACT_KE332551.1_G004470;PDACT_KE332552.1_G004560;PDACT_KE332552.1_G006140…
GO:0005575	cellular component	0.836859	PDACT_KE332545.1_G003440;PDACT_KE332545.1_G003730;PDACT_KE332545.1_G004880;PDACT_KE332545.1_G005050;PDACT_KE332545.1_G007280;PDACT_KE332545.1_G007720;PDACT_KE332545.1_G009900;PDACT_KE332545.1_G009960;PDACT_KE332545.1_G011370;PDACT_KE332546.1_G002480;PDACT_KE332546.1_G002560;PDACT_KE332546.1_G003110;PDACT_KE332546.1_G003730;PDACT_KE332546.1_G008580;PDACT_KE332546.1_G008970;PDACT_KE332547.1_G000910…
GO:0003674	molecular function	0.777812	PDACT_KE332545.1_G000210;PDACT_KE332545.1_G000380;PDACT_KE332545.1_G000620;PDACT_KE332545.1_G000760;PDACT_KE332545.1_G001820;PDACT_KE332545.1_G002090;PDACT_KE332545.1_G002860;PDACT_KE332545.1_G002880;PDACT_KE332545.1_G002990;PDACT_KE332545.1_G003170;PDACT_KE332545.1_G003690;PDACT_KE332545.1_G003700;PDACT_KE332545.1_G003890;PDACT_KE332545.1_G003960;PDACT_KE332545.1_G004060;PDACT_KE332545.1_G004180…
GO:0016020	membrane	-0.8508	PDACT_KE332545.1_G000290;PDACT_KE332545.1_G001030;PDACT_KE332545.1_G004510;PDACT_KE332545.1_G005500;PDACT_KE332545.1_G006350;PDACT_KE332545.1_G006390;PDACT_KE332545.1_G006840;PDACT_KE332545.1_G009710;PDACT_KE332545.1_G011310;PDACT_KE332545.1_G011320;PDACT_KE332545.1_G011340;PDACT_KE332546.1_G000740;PDACT_KE332546.1_G000920;PDACT_KE332546.1_G000930;PDACT_KE332546.1_G001750;PDACT_KE332546.1_G001770…
GO:0005524	ATP binding	-0.888016	PDACT_KE332545.1_G000390;PDACT_KE332545.1_G000530;PDACT_KE332545.1_G000660;PDACT_KE332545.1_G000670;PDACT_KE332545.1_G001250;PDACT_KE332545.1_G003810;PDACT_KE332545.1_G004230;PDACT_KE332545.1_G005340;PDACT_KE332545.1_G007310;PDACT_KE332545.1_G007920;PDACT_KE332545.1_G009100;PDACT_KE332545.1_G011480;PDACT_KE332545.1_G011810;PDACT_KE332546.1_G000690;PDACT_KE332546.1_G002160;PDACT_KE332546.1_G002300…
GO:0009555	pollen development	-0.890014	PDACT_KE332545.1_G000720;PDACT_KE332545.1_G007320;PDACT_KE332546.1_G000560;PDACT_KE332546.1_G002010;PDACT_KE332546.1_G002020;PDACT_KE332546.1_G002030;PDACT_KE332546.1_G008350;PDACT_KE332547.1_G007170;PDACT_KE332547.1_G008120;PDACT_KE332548.1_G000780;PDACT_KE332548.1_G002200;PDACT_KE332548.1_G005690;PDACT_KE332549.1_G002530;PDACT_KE332550.1_G004300;PDACT_KE332551.1_G002590;PDACT_KE332551.1_G004620…
GO:0009965	leaf morphogenesis	-0.898023	PDACT_KE332545.1_G001920;PDACT_KE332545.1_G007330;PDACT_KE332545.1_G007560;PDACT_KE332545.1_G008900;PDACT_KE332545.1_G009770;PDACT_KE332546.1_G005550;PDACT_KE332546.1_G009300;PDACT_KE332548.1_G000820;PDACT_KE332548.1_G003420;PDACT_KE332549.1_G000730;PDACT_KE332549.1_G000740;PDACT_KE332549.1_G000750;PDACT_KE332549.1_G003010;PDACT_KE332549.1_G004670;PDACT_KE332549.1_G004790;PDACT_KE332550.1_G002990…
GO:0006508	proteolysis	-0.898621	PDACT_KE332545.1_G005500;PDACT_KE332545.1_G006840;PDACT_KE332545.1_G010220;PDACT_KE332546.1_G000300;PDACT_KE332546.1_G003740;PDACT_KE332546.1_G003750;PDACT_KE332546.1_G004160;PDACT_KE332547.1_G001160;PDACT_KE332547.1_G001170;PDACT_KE332547.1_G007490;PDACT_KE332548.1_G003260;PDACT_KE332549.1_G001320;PDACT_KE332549.1_G002410;PDACT_KE332549.1_G003080;PDACT_KE332549.1_G003710;PDACT_KE332550.1_G000650…
GO:0006342	chromatin silencing	-0.899917	PDACT_KE332546.1_G005650;PDACT_KE332546.1_G007600;PDACT_KE332546.1_G009390;PDACT_KE332547.1_G001580;PDACT_KE332547.1_G003040;PDACT_KE332548.1_G000550;PDACT_KE332549.1_G002050;PDACT_KE332551.1_G004470;PDACT_KE332552.1_G001640;PDACT_KE332552.1_G002780;PDACT_KE332552.1_G004560;PDACT_KE332552.1_G006140;PDACT_KE332552.1_G006170;PDACT_KE332552.1_G006440;PDACT_KE332553.1_G001860;PDACT_KE332553.1_G004210…
GO:0016757	transferase activity, transferring glycosyl groups	-0.900557	PDACT_KE332545.1_G002370;PDACT_KE332545.1_G002660;PDACT_KE332545.1_G003660;PDACT_KE332545.1_G006420;PDACT_KE332545.1_G006430;PDACT_KE332545.1_G008250;PDACT_KE332546.1_G001750;PDACT_KE332546.1_G001770;PDACT_KE332546.1_G002500;PDACT_KE332546.1_G003220;PDACT_KE332546.1_G003230;PDACT_KE332546.1_G003260;PDACT_KE332546.1_G003330;PDACT_KE332546.1_G003440;PDACT_KE332546.1_G004240;PDACT_KE332546.1_G006340…
GO:0009832	plant-type cell wall biogenesis	-0.908527	PDACT_KE332545.1_G004850;PDACT_KE332545.1_G006420;PDACT_KE332545.1_G006430;PDACT_KE332545.1_G009100;PDACT_KE332546.1_G001500;PDACT_KE332546.1_G006570;PDACT_KE332546.1_G007300;PDACT_KE332547.1_G007350;PDACT_KE332548.1_G002100;PDACT_KE332549.1_G002110;PDACT_KE332551.1_G002610;PDACT_KE332552.1_G003720;PDACT_KE332552.1_G005000;PDACT_KE332552.1_G006420;PDACT_KE332552.1_G006510;PDACT_KE332552.1_G006520…
GO:0005886	plasma membrane	-0.90854	PDACT_KE332545.1_G000110;PDACT_KE332545.1_G000130;PDACT_KE332545.1_G000140;PDACT_KE332545.1_G000390;PDACT_KE332545.1_G000530;PDACT_KE332545.1_G000580;PDACT_KE332545.1_G000720;PDACT_KE332545.1_G000740;PDACT_KE332545.1_G001100;PDACT_KE332545.1_G001140;PDACT_KE332545.1_G001250;PDACT_KE332545.1_G001370;PDACT_KE332545.1_G002740;PDACT_KE332545.1_G002770;PDACT_KE332545.1_G002780;PDACT_KE332545.1_G003040…
GO:0009627	systemic acquired resistance	-0.911139	PDACT_KE332545.1_G000530;PDACT_KE332545.1_G003810;PDACT_KE332545.1_G009710;PDACT_KE332546.1_G000400;PDACT_KE332546.1_G006090;PDACT_KE332546.1_G008350;PDACT_KE332547.1_G005440;PDACT_KE332547.1_G006050;PDACT_KE332547.1_G006130;PDACT_KE332547.1_G006250;PDACT_KE332547.1_G006640;PDACT_KE332547.1_G007140;PDACT_KE332548.1_G005440;PDACT_KE332548.1_G005460;PDACT_KE332548.1_G005990;PDACT_KE332549.1_G001020…
GO:0009506	plasmodesma	-0.911534	PDACT_KE332545.1_G000110;PDACT_KE332545.1_G000140;PDACT_KE332545.1_G000520;PDACT_KE332545.1_G004560;PDACT_KE332545.1_G005750;PDACT_KE332545.1_G005760;PDACT_KE332545.1_G005980;PDACT_KE332545.1_G006590;PDACT_KE332545.1_G007310;PDACT_KE332545.1_G008880;PDACT_KE332545.1_G008890;PDACT_KE332545.1_G009510;PDACT_KE332545.1_G009530;PDACT_KE332545.1_G010220;PDACT_KE332545.1_G010420;PDACT_KE332545.1_G011690…
GO:0003700	transcription factor activity, sequence-specific DNA binding	-0.920144	PDACT_KE332545.1_G000160;PDACT_KE332545.1_G000720;PDACT_KE332545.1_G000820;PDACT_KE332545.1_G001010;PDACT_KE332545.1_G001920;PDACT_KE332545.1_G002340;PDACT_KE332545.1_G002520;PDACT_KE332545.1_G003600;PDACT_KE332545.1_G003620;PDACT_KE332545.1_G004120;PDACT_KE332545.1_G005010;PDACT_KE332545.1_G005640;PDACT_KE332545.1_G005790;PDACT_KE332545.1_G005960;PDACT_KE332545.1_G006080;PDACT_KE332545.1_G006710…
GO:0006346	methylation-dependent chromatin silencing	-0.922552	PDACT_KE332546.1_G000130;PDACT_KE332546.1_G005550;PDACT_KE332546.1_G007600;PDACT_KE332546.1_G009390;PDACT_KE332547.1_G001570;PDACT_KE332547.1_G001580;PDACT_KE332547.1_G006370;PDACT_KE332548.1_G000550;PDACT_KE332549.1_G001120;PDACT_KE332549.1_G002050;PDACT_KE332550.1_G004530;PDACT_KE332550.1_G005310;PDACT_KE332550.1_G005320;PDACT_KE332550.1_G005340;PDACT_KE332550.1_G005380;PDACT_KE332550.1_G005440…
GO:0009733	response to auxin	-0.927996	PDACT_KE332545.1_G001180;PDACT_KE332545.1_G003810;PDACT_KE332545.1_G006080;PDACT_KE332545.1_G010880;PDACT_KE332546.1_G001020;PDACT_KE332546.1_G003780;PDACT_KE332546.1_G003960;PDACT_KE332546.1_G004640;PDACT_KE332546.1_G007590;PDACT_KE332546.1_G007820;PDACT_KE332546.1_G008710;PDACT_KE332547.1_G002830;PDACT_KE332547.1_G004470;PDACT_KE332548.1_G001820;PDACT_KE332548.1_G002570;PDACT_KE332548.1_G005740…
GO:0010103	stomatal complex morphogenesis	-0.935782	PDACT_KE332545.1_G001940;PDACT_KE332545.1_G007020;PDACT_KE332546.1_G006780;PDACT_KE332546.1_G008870;PDACT_KE332547.1_G002050;PDACT_KE332548.1_G005620;PDACT_KE332548.1_G006690;PDACT_KE332548.1_G007320;PDACT_KE332549.1_G000730;PDACT_KE332549.1_G000740;PDACT_KE332549.1_G000750;PDACT_KE332549.1_G001780;PDACT_KE332549.1_G002150;PDACT_KE332549.1_G005870;PDACT_KE332554.1_G002670;PDACT_KE332555.1_G001180…
GO:0042742	defense response to bacterium	-0.962614	PDACT_KE332545.1_G001180;PDACT_KE332545.1_G001870;PDACT_KE332545.1_G004940;PDACT_KE332545.1_G006590;PDACT_KE332546.1_G000400;PDACT_KE332546.1_G007590;PDACT_KE332546.1_G008870;PDACT_KE332547.1_G002050;PDACT_KE332547.1_G007140;PDACT_KE332548.1_G002510;PDACT_KE332548.1_G003690;PDACT_KE332548.1_G005510;PDACT_KE332548.1_G006690;PDACT_KE332548.1_G008100;PDACT_KE332549.1_G002290;PDACT_KE332549.1_G002610…
GO:0009863	salicylic acid mediated signaling pathway	-0.985396	PDACT_KE332545.1_G004940;PDACT_KE332545.1_G010880;PDACT_KE332545.1_G011390;PDACT_KE332546.1_G000160;PDACT_KE332546.1_G000400;PDACT_KE332546.1_G001020;PDACT_KE332547.1_G000670;PDACT_KE332548.1_G001820;PDACT_KE332548.1_G002510;PDACT_KE332550.1_G001390;PDACT_KE332550.1_G002270;PDACT_KE332550.1_G004770;PDACT_KE332551.1_G001050;PDACT_KE332551.1_G006450;PDACT_KE332551.1_G006480;PDACT_KE332552.1_G001710…
GO:0000724	double-strand break repair via homologous recombination	-0.990207	PDACT_KE332548.1_G002200;PDACT_KE332550.1_G004300;PDACT_KE332551.1_G002590;PDACT_KE332554.1_G002180;PDACT_KE332555.1_G000910;PDACT_KE332558.1_G004380;PDACT_KE332558.1_G004400;PDACT_KE332558.1_G005340;PDACT_KE332562.1_G002440;PDACT_KE332562.1_G002460;PDACT_KE332562.1_G002720;PDACT_KE332563.1_G001460;PDACT_KE332565.1_G000210;PDACT_KE332565.1_G002690;PDACT_KE332565.1_G002710;PDACT_KE332565.1_G002770…
GO:0034968	histone lysine methylation	-0.990877	PDACT_KE332546.1_G005650;PDACT_KE332546.1_G006890;PDACT_KE332547.1_G003040;PDACT_KE332547.1_G006370;PDACT_KE332548.1_G000550;PDACT_KE332548.1_G006020;PDACT_KE332549.1_G002050;PDACT_KE332551.1_G002590;PDACT_KE332552.1_G004590;PDACT_KE332554.1_G003440;PDACT_KE332555.1_G004290;PDACT_KE332558.1_G005340;PDACT_KE332559.1_G002610;PDACT_KE332562.1_G004130;PDACT_KE332577.1_G001340;PDACT_KE332578.1_G001000…
GO:0016301	kinase activity	-0.994258	PDACT_KE332545.1_G000130;PDACT_KE332545.1_G000390;PDACT_KE332545.1_G000400;PDACT_KE332545.1_G000580;PDACT_KE332545.1_G000640;PDACT_KE332545.1_G001180;PDACT_KE332545.1_G004230;PDACT_KE332545.1_G005870;PDACT_KE332545.1_G006190;PDACT_KE332545.1_G006260;PDACT_KE332545.1_G008040;PDACT_KE332545.1_G009100;PDACT_KE332545.1_G010440;PDACT_KE332545.1_G011810;PDACT_KE332546.1_G000400;PDACT_KE332546.1_G006090…
GO:0016444	somatic cell DNA recombination	-0.995627	PDACT_KE332548.1_G002200;PDACT_KE332550.1_G004300;PDACT_KE332551.1_G002590;PDACT_KE332555.1_G000910;PDACT_KE332563.1_G001460;PDACT_KE332565.1_G000210;PDACT_KE332565.1_G002770;PDACT_KE332570.1_G004290;PDACT_KE332578.1_G000490;PDACT_KE332581.1_G000320;PDACT_KE332583.1_G004230;PDACT_KE332587.1_G001140;PDACT_KE332587.1_G001170;PDACT_KE332589.1_G001520;PDACT_KE332589.1_G002540;PDACT_KE332590.1_G001580…
GO:0009697	salicylic acid biosynthetic process	-0.997464	PDACT_KE332545.1_G001870;PDACT_KE332545.1_G004940;PDACT_KE332545.1_G009710;PDACT_KE332545.1_G011390;PDACT_KE332546.1_G000400;PDACT_KE332546.1_G006090;PDACT_KE332546.1_G007590;PDACT_KE332547.1_G002050;PDACT_KE332547.1_G005440;PDACT_KE332547.1_G006250;PDACT_KE332547.1_G006640;PDACT_KE332547.1_G007140;PDACT_KE332548.1_G002510;PDACT_KE332548.1_G005440;PDACT_KE332548.1_G005460;PDACT_KE332549.1_G002610…
GO:0010363	regulation of plant-type hypersensitive response	-0.999864	PDACT_KE332545.1_G001180;PDACT_KE332545.1_G001870;PDACT_KE332545.1_G003660;PDACT_KE332545.1_G004940;PDACT_KE332545.1_G006800;PDACT_KE332545.1_G006820;PDACT_KE332545.1_G007560;PDACT_KE332545.1_G009770;PDACT_KE332545.1_G010880;PDACT_KE332546.1_G000400;PDACT_KE332546.1_G001020;PDACT_KE332546.1_G001070;PDACT_KE332546.1_G001940;PDACT_KE332546.1_G002430;PDACT_KE332546.1_G003900;PDACT_KE332546.1_G006090…
GO:0045088	regulation of innate immune response	-1.00123	PDACT_KE332547.1_G007140;PDACT_KE332550.1_G003210;PDACT_KE332552.1_G001710;PDACT_KE332554.1_G005080;PDACT_KE332558.1_G005630;PDACT_KE332558.1_G005640;PDACT_KE332562.1_G003820;PDACT_KE332563.1_G002100;PDACT_KE332568.1_G003610;PDACT_KE332593.1_G001270;PDACT_KE332593.1_G001320;PDACT_KE332601.1_G002120;PDACT_KE332606.1_G002580;PDACT_KE332607.1_G003350;PDACT_KE332614.1_G002480;PDACT_KE332623.1_G002910…
GO:0031348	negative regulation of defense response	-1.00833	PDACT_KE332545.1_G001180;PDACT_KE332545.1_G001870;PDACT_KE332545.1_G003810;PDACT_KE332545.1_G004940;PDACT_KE332545.1_G006800;PDACT_KE332545.1_G006820;PDACT_KE332545.1_G007560;PDACT_KE332545.1_G009770;PDACT_KE332545.1_G011390;PDACT_KE332546.1_G000400;PDACT_KE332546.1_G001940;PDACT_KE332546.1_G003900;PDACT_KE332546.1_G007590;PDACT_KE332547.1_G002050;PDACT_KE332547.1_G007140;PDACT_KE332548.1_G002510…
GO:0050832	defense response to fungus	-1.00977	PDACT_KE332545.1_G001180;PDACT_KE332545.1_G001870;PDACT_KE332545.1_G004560;PDACT_KE332545.1_G004940;PDACT_KE332545.1_G006800;PDACT_KE332545.1_G006820;PDACT_KE332545.1_G009580;PDACT_KE332546.1_G000400;PDACT_KE332546.1_G001940;PDACT_KE332546.1_G005000;PDACT_KE332546.1_G007590;PDACT_KE332546.1_G008720;PDACT_KE332547.1_G002050;PDACT_KE332547.1_G007140;PDACT_KE332547.1_G008110;PDACT_KE332548.1_G002510…
GO:0006612	protein targeting to membrane	-1.01321	PDACT_KE332545.1_G001180;PDACT_KE332545.1_G001870;PDACT_KE332545.1_G003660;PDACT_KE332545.1_G004940;PDACT_KE332545.1_G006800;PDACT_KE332545.1_G006820;PDACT_KE332545.1_G007560;PDACT_KE332545.1_G009770;PDACT_KE332545.1_G010880;PDACT_KE332546.1_G000400;PDACT_KE332546.1_G001020;PDACT_KE332546.1_G001070;PDACT_KE332546.1_G001940;PDACT_KE332546.1_G002430;PDACT_KE332546.1_G003900;PDACT_KE332546.1_G006090…
GO:0009862	systemic acquired resistance, salicylic acid mediated signaling pathway	-1.02237	PDACT_KE332545.1_G001180;PDACT_KE332545.1_G001870;PDACT_KE332545.1_G004940;PDACT_KE332545.1_G006800;PDACT_KE332545.1_G006820;PDACT_KE332545.1_G007560;PDACT_KE332545.1_G009770;PDACT_KE332546.1_G000400;PDACT_KE332546.1_G001750;PDACT_KE332546.1_G001770;PDACT_KE332546.1_G001940;PDACT_KE332546.1_G003900;PDACT_KE332546.1_G007590;PDACT_KE332546.1_G009490;PDACT_KE332547.1_G002050;PDACT_KE332547.1_G007140…
GO:0006952	defense response	-1.02426	PDACT_KE332545.1_G001870;PDACT_KE332546.1_G000560;PDACT_KE332546.1_G001950;PDACT_KE332546.1_G008280;PDACT_KE332547.1_G000960;PDACT_KE332547.1_G004890;PDACT_KE332547.1_G005190;PDACT_KE332547.1_G005440;PDACT_KE332547.1_G006250;PDACT_KE332547.1_G007350;PDACT_KE332548.1_G005440;PDACT_KE332548.1_G005460;PDACT_KE332549.1_G001020;PDACT_KE332550.1_G000110;PDACT_KE332550.1_G000120;PDACT_KE332550.1_G000230…
GO:0009624	response to nematode	-1.02776	PDACT_KE332546.1_G002430;PDACT_KE332546.1_G002460;PDACT_KE332547.1_G004330;PDACT_KE332548.1_G007370;PDACT_KE332549.1_G000170;PDACT_KE332549.1_G001950;PDACT_KE332549.1_G001960;PDACT_KE332549.1_G002190;PDACT_KE332550.1_G000750;PDACT_KE332551.1_G005610;PDACT_KE332551.1_G006450;PDACT_KE332551.1_G006480;PDACT_KE332554.1_G002680;PDACT_KE332556.1_G000140;PDACT_KE332558.1_G003350;PDACT_KE332559.1_G004250…
GO:0009753	response to jasmonic acid	-1.0324	PDACT_KE332545.1_G001290;PDACT_KE332545.1_G003810;PDACT_KE332545.1_G010880;PDACT_KE332546.1_G000560;PDACT_KE332546.1_G001020;PDACT_KE332546.1_G003960;PDACT_KE332546.1_G006350;PDACT_KE332546.1_G007590;PDACT_KE332548.1_G000330;PDACT_KE332548.1_G001820;PDACT_KE332548.1_G002570;PDACT_KE332548.1_G003690;PDACT_KE332548.1_G006690;PDACT_KE332548.1_G007580;PDACT_KE332549.1_G000230;PDACT_KE332549.1_G001930…
GO:0016126	sterol biosynthetic process	-1.03672	PDACT_KE332545.1_G001640;PDACT_KE332546.1_G000920;PDACT_KE332546.1_G000930;PDACT_KE332546.1_G005020;PDACT_KE332546.1_G006200;PDACT_KE332546.1_G006230;PDACT_KE332546.1_G006270;PDACT_KE332546.1_G007300;PDACT_KE332547.1_G001010;PDACT_KE332547.1_G001770;PDACT_KE332547.1_G006760;PDACT_KE332547.1_G007350;PDACT_KE332548.1_G005540;PDACT_KE332548.1_G007000;PDACT_KE332549.1_G001230;PDACT_KE332550.1_G000350…
GO:0009827	plant-type cell wall modification	-1.0399	PDACT_KE332546.1_G001090;PDACT_KE332546.1_G009420;PDACT_KE332547.1_G004630;PDACT_KE332548.1_G003610;PDACT_KE332555.1_G000510;PDACT_KE332555.1_G002130;PDACT_KE332556.1_G006330;PDACT_KE332558.1_G004090;PDACT_KE332559.1_G000720;PDACT_KE332560.1_G003220;PDACT_KE332562.1_G004640;PDACT_KE332563.1_G003970;PDACT_KE332564.1_G000810;PDACT_KE332564.1_G002290;PDACT_KE332564.1_G003350;PDACT_KE332566.1_G002270…
GO:0016491	oxidoreductase activity	-1.04286	PDACT_KE332545.1_G005620;PDACT_KE332545.1_G005880;PDACT_KE332545.1_G008650;PDACT_KE332547.1_G002500;PDACT_KE332547.1_G003640;PDACT_KE332547.1_G005430;PDACT_KE332548.1_G003200;PDACT_KE332548.1_G003780;PDACT_KE332548.1_G008190;PDACT_KE332550.1_G000350;PDACT_KE332550.1_G004020;PDACT_KE332550.1_G004050;PDACT_KE332550.1_G005740;PDACT_KE332550.1_G005750;PDACT_KE332550.1_G006230;PDACT_KE332551.1_G003260…
GO:0009867	jasmonic acid mediated signaling pathway	-1.05971	PDACT_KE332545.1_G001180;PDACT_KE332545.1_G001870;PDACT_KE332545.1_G004940;PDACT_KE332545.1_G006800;PDACT_KE332545.1_G006820;PDACT_KE332545.1_G007560;PDACT_KE332545.1_G009770;PDACT_KE332545.1_G010880;PDACT_KE332546.1_G000400;PDACT_KE332546.1_G001020;PDACT_KE332546.1_G001940;PDACT_KE332546.1_G003900;PDACT_KE332546.1_G007590;PDACT_KE332547.1_G000670;PDACT_KE332547.1_G002050;PDACT_KE332547.1_G002830…
GO:0008283	cell proliferation	-1.06045	PDACT_KE332545.1_G001470;PDACT_KE332545.1_G001510;PDACT_KE332546.1_G002270;PDACT_KE332546.1_G006310;PDACT_KE332547.1_G003040;PDACT_KE332548.1_G002200;PDACT_KE332549.1_G001100;PDACT_KE332549.1_G002050;PDACT_KE332550.1_G001840;PDACT_KE332550.1_G003580;PDACT_KE332550.1_G003590;PDACT_KE332550.1_G004300;PDACT_KE332551.1_G002590;PDACT_KE332551.1_G007620;PDACT_KE332552.1_G006140;PDACT_KE332552.1_G006170…
GO:0051567	histone H3-K9 methylation	-1.06788	PDACT_KE332546.1_G000130;PDACT_KE332546.1_G005650;PDACT_KE332547.1_G001580;PDACT_KE332547.1_G003040;PDACT_KE332547.1_G006370;PDACT_KE332548.1_G000550;PDACT_KE332548.1_G002200;PDACT_KE332549.1_G002050;PDACT_KE332550.1_G003580;PDACT_KE332550.1_G003590;PDACT_KE332551.1_G002590;PDACT_KE332552.1_G001640;PDACT_KE332552.1_G006140;PDACT_KE332552.1_G006170;PDACT_KE332553.1_G000250;PDACT_KE332553.1_G001860…
GO:0006084	acetyl-CoA metabolic process	-1.06987	PDACT_KE332546.1_G005650;PDACT_KE332546.1_G007300;PDACT_KE332546.1_G009250;PDACT_KE332548.1_G005540;PDACT_KE332550.1_G000350;PDACT_KE332551.1_G002610;PDACT_KE332552.1_G004960;PDACT_KE332552.1_G005000;PDACT_KE332552.1_G006510;PDACT_KE332552.1_G006520;PDACT_KE332553.1_G002310;PDACT_KE332554.1_G006330;PDACT_KE332556.1_G004510;PDACT_KE332557.1_G002240;PDACT_KE332558.1_G005800;PDACT_KE332559.1_G002610…
GO:0010200	response to chitin	-1.06995	PDACT_KE332545.1_G001870;PDACT_KE332545.1_G004940;PDACT_KE332545.1_G005010;PDACT_KE332545.1_G006800;PDACT_KE332545.1_G006820;PDACT_KE332545.1_G008090;PDACT_KE332545.1_G009580;PDACT_KE332546.1_G000560;PDACT_KE332546.1_G002490;PDACT_KE332546.1_G006940;PDACT_KE332546.1_G007590;PDACT_KE332546.1_G008720;PDACT_KE332547.1_G002050;PDACT_KE332547.1_G004260;PDACT_KE332547.1_G008110;PDACT_KE332548.1_G000730…
GO:0004674	protein serine/threonine kinase activity	-1.07146	PDACT_KE332545.1_G000390;PDACT_KE332545.1_G000530;PDACT_KE332545.1_G000640;PDACT_KE332545.1_G000660;PDACT_KE332545.1_G000670;PDACT_KE332545.1_G004230;PDACT_KE332545.1_G005340;PDACT_KE332545.1_G005870;PDACT_KE332545.1_G006190;PDACT_KE332545.1_G009100;PDACT_KE332545.1_G011810;PDACT_KE332546.1_G000400;PDACT_KE332546.1_G002300;PDACT_KE332546.1_G008870;PDACT_KE332546.1_G009090;PDACT_KE332547.1_G006190…
GO:0010224	response to UV-B	-1.08154	PDACT_KE332545.1_G001180;PDACT_KE332545.1_G003810;PDACT_KE332546.1_G006610;PDACT_KE332546.1_G008870;PDACT_KE332547.1_G000710;PDACT_KE332547.1_G007380;PDACT_KE332548.1_G001470;PDACT_KE332548.1_G002510;PDACT_KE332548.1_G005740;PDACT_KE332548.1_G007210;PDACT_KE332549.1_G006630;PDACT_KE332550.1_G003320;PDACT_KE332552.1_G003250;PDACT_KE332552.1_G003270;PDACT_KE332552.1_G003620;PDACT_KE332552.1_G007730…
GO:0010583	response to cyclopentenone	-1.0895	PDACT_KE332545.1_G001640;PDACT_KE332545.1_G004870;PDACT_KE332546.1_G003830;PDACT_KE332546.1_G003840;PDACT_KE332546.1_G008290;PDACT_KE332547.1_G003040;PDACT_KE332548.1_G004880;PDACT_KE332548.1_G007100;PDACT_KE332549.1_G004990;PDACT_KE332549.1_G006460;PDACT_KE332552.1_G006330;PDACT_KE332555.1_G006180;PDACT_KE332555.1_G006210;PDACT_KE332555.1_G006300;PDACT_KE332555.1_G006440;PDACT_KE332557.1_G003660…
GO:0016572	histone phosphorylation	-1.08971	PDACT_KE332546.1_G005650;PDACT_KE332547.1_G003040;PDACT_KE332547.1_G006370;PDACT_KE332548.1_G000550;PDACT_KE332552.1_G006140;PDACT_KE332552.1_G006170;PDACT_KE332553.1_G001860;PDACT_KE332555.1_G004290;PDACT_KE332555.1_G006090;PDACT_KE332556.1_G003480;PDACT_KE332561.1_G000520;PDACT_KE332565.1_G000210;PDACT_KE332570.1_G004290;PDACT_KE332571.1_G001830;PDACT_KE332573.1_G003440;PDACT_KE332575.1_G000540…
GO:0009723	response to ethylene	-1.10197	PDACT_KE332545.1_G000730;PDACT_KE332545.1_G001180;PDACT_KE332545.1_G008280;PDACT_KE332545.1_G008650;PDACT_KE332545.1_G010880;PDACT_KE332546.1_G001020;PDACT_KE332546.1_G003960;PDACT_KE332546.1_G007590;PDACT_KE332547.1_G004260;PDACT_KE332548.1_G000330;PDACT_KE332548.1_G001820;PDACT_KE332548.1_G002570;PDACT_KE332548.1_G004230;PDACT_KE332548.1_G007580;PDACT_KE332549.1_G000230;PDACT_KE332549.1_G000510…
GO:0016458	gene silencing	-1.10255	PDACT_KE332546.1_G005650;PDACT_KE332547.1_G003040;PDACT_KE332547.1_G006370;PDACT_KE332548.1_G000550;PDACT_KE332549.1_G002050;PDACT_KE332551.1_G002590;PDACT_KE332555.1_G004290;PDACT_KE332556.1_G004620;PDACT_KE332558.1_G005340;PDACT_KE332559.1_G002610;PDACT_KE332577.1_G001340;PDACT_KE332579.1_G001930;PDACT_KE332581.1_G003350;PDACT_KE332582.1_G000210;PDACT_KE332587.1_G002930;PDACT_KE332589.1_G001520…
GO:0006468	protein phosphorylation	-1.10413	PDACT_KE332545.1_G000390;PDACT_KE332545.1_G000400;PDACT_KE332545.1_G000530;PDACT_KE332545.1_G000660;PDACT_KE332545.1_G000670;PDACT_KE332545.1_G004230;PDACT_KE332545.1_G005340;PDACT_KE332545.1_G005870;PDACT_KE332545.1_G009100;PDACT_KE332545.1_G011480;PDACT_KE332545.1_G011810;PDACT_KE332546.1_G001860;PDACT_KE332546.1_G002300;PDACT_KE332546.1_G009090;PDACT_KE332547.1_G005000;PDACT_KE332547.1_G007220…
GO:0043069	negative regulation of programmed cell death	-1.11448	PDACT_KE332545.1_G001180;PDACT_KE332545.1_G004940;PDACT_KE332545.1_G006800;PDACT_KE332545.1_G006820;PDACT_KE332546.1_G000400;PDACT_KE332546.1_G001020;PDACT_KE332546.1_G001940;PDACT_KE332546.1_G002430;PDACT_KE332546.1_G006090;PDACT_KE332546.1_G006440;PDACT_KE332546.1_G007590;PDACT_KE332547.1_G004260;PDACT_KE332547.1_G007140;PDACT_KE332547.1_G007170;PDACT_KE332548.1_G001290;PDACT_KE332548.1_G002510…
GO:0008094	DNA-dependent ATPase activity	-1.12071	PDACT_KE332547.1_G003040;PDACT_KE332577.1_G001470;PDACT_KE332619.1_G000380;PDACT_KE332625.1_G001090;PDACT_KE332633.1_G001090;PDACT_KE332664.1_G001270;PDACT_KE332665.1_G001990;PDACT_KE332692.1_G000490;PDACT_KE332723.1_G001240;PDACT_KE332732.1_G000330;PDACT_KE332732.1_G001060;PDACT_KE332732.1_G001110;PDACT_KE332732.1_G001120;PDACT_KE332820.1_G000270;PDACT_KE332857.1_G000390;PDACT_KE332890.1_G000280…
GO:0010310	regulation of hydrogen peroxide metabolic process	-1.13148	PDACT_KE332545.1_G001870;PDACT_KE332545.1_G004940;PDACT_KE332545.1_G007560;PDACT_KE332545.1_G009770;PDACT_KE332546.1_G001750;PDACT_KE332546.1_G001770;PDACT_KE332546.1_G003900;PDACT_KE332546.1_G007590;PDACT_KE332546.1_G009490;PDACT_KE332547.1_G002050;PDACT_KE332547.1_G007140;PDACT_KE332548.1_G002510;PDACT_KE332548.1_G005510;PDACT_KE332549.1_G002610;PDACT_KE332549.1_G004670;PDACT_KE332550.1_G000110…
GO:0051726	regulation of cell cycle	-1.1335	PDACT_KE332545.1_G008880;PDACT_KE332546.1_G005650;PDACT_KE332547.1_G003040;PDACT_KE332547.1_G006640;PDACT_KE332548.1_G002200;PDACT_KE332549.1_G002050;PDACT_KE332550.1_G001840;PDACT_KE332550.1_G003580;PDACT_KE332550.1_G003590;PDACT_KE332550.1_G004300;PDACT_KE332550.1_G004890;PDACT_KE332551.1_G002590;PDACT_KE332551.1_G003690;PDACT_KE332553.1_G004210;PDACT_KE332554.1_G002180;PDACT_KE332555.1_G000910…
GO:0006275	regulation of DNA replication	-1.13923	PDACT_KE332546.1_G005650;PDACT_KE332547.1_G003040;PDACT_KE332548.1_G002200;PDACT_KE332549.1_G001100;PDACT_KE332549.1_G002050;PDACT_KE332550.1_G003580;PDACT_KE332550.1_G003590;PDACT_KE332550.1_G004300;PDACT_KE332551.1_G002590;PDACT_KE332551.1_G003690;PDACT_KE332552.1_G006140;PDACT_KE332552.1_G006170;PDACT_KE332553.1_G004210;PDACT_KE332555.1_G000910;PDACT_KE332555.1_G004290;PDACT_KE332557.1_G003720…
GO:0009814	defense response, incompatible interaction	-1.14016	PDACT_KE332545.1_G001870;PDACT_KE332547.1_G002050;PDACT_KE332548.1_G002510;PDACT_KE332549.1_G002610;PDACT_KE332550.1_G003210;PDACT_KE332552.1_G002130;PDACT_KE332553.1_G000480;PDACT_KE332553.1_G003960;PDACT_KE332560.1_G003560;PDACT_KE332561.1_G001590;PDACT_KE332561.1_G002480;PDACT_KE332562.1_G002170;PDACT_KE332563.1_G002100;PDACT_KE332565.1_G000600;PDACT_KE332568.1_G001840;PDACT_KE332569.1_G002470…
GO:0000165	MAPK cascade	-1.14276	PDACT_KE332545.1_G001180;PDACT_KE332545.1_G001870;PDACT_KE332545.1_G004940;PDACT_KE332545.1_G006800;PDACT_KE332545.1_G006820;PDACT_KE332545.1_G007560;PDACT_KE332545.1_G009770;PDACT_KE332546.1_G000400;PDACT_KE332546.1_G001940;PDACT_KE332546.1_G003900;PDACT_KE332546.1_G007590;PDACT_KE332547.1_G002050;PDACT_KE332547.1_G007140;PDACT_KE332548.1_G002510;PDACT_KE332548.1_G005510;PDACT_KE332549.1_G002610…
GO:0002679	respiratory burst involved in defense response	-1.1464	PDACT_KE332545.1_G001870;PDACT_KE332545.1_G005010;PDACT_KE332545.1_G006800;PDACT_KE332545.1_G006820;PDACT_KE332545.1_G008090;PDACT_KE332546.1_G008720;PDACT_KE332547.1_G004260;PDACT_KE332548.1_G005510;PDACT_KE332549.1_G000510;PDACT_KE332549.1_G000520;PDACT_KE332550.1_G003210;PDACT_KE332550.1_G003750;PDACT_KE332552.1_G001710;PDACT_KE332552.1_G002940;PDACT_KE332554.1_G000600;PDACT_KE332554.1_G000610…
GO:0005576	extracellular region	-1.16616	PDACT_KE332545.1_G001470;PDACT_KE332545.1_G001510;PDACT_KE332545.1_G001640;PDACT_KE332545.1_G002140;PDACT_KE332545.1_G002160;PDACT_KE332545.1_G002200;PDACT_KE332545.1_G002570;PDACT_KE332545.1_G003320;PDACT_KE332545.1_G004600;PDACT_KE332545.1_G005140;PDACT_KE332545.1_G005160;PDACT_KE332545.1_G005890;PDACT_KE332545.1_G006780;PDACT_KE332545.1_G006850;PDACT_KE332545.1_G007140;PDACT_KE332545.1_G007750…
GO:0006261	DNA-dependent DNA replication	-1.17148	PDACT_KE332545.1_G002960;PDACT_KE332545.1_G002980;PDACT_KE332545.1_G011400;PDACT_KE332546.1_G005650;PDACT_KE332546.1_G006780;PDACT_KE332547.1_G003040;PDACT_KE332548.1_G002200;PDACT_KE332550.1_G004300;PDACT_KE332551.1_G002590;PDACT_KE332551.1_G003370;PDACT_KE332551.1_G003690;PDACT_KE332553.1_G006480;PDACT_KE332555.1_G000910;PDACT_KE332558.1_G004380;PDACT_KE332558.1_G005340;PDACT_KE332563.1_G001460…
GO:0080167	response to karrikin	-1.18638	PDACT_KE332546.1_G003010;PDACT_KE332546.1_G003960;PDACT_KE332546.1_G006610;PDACT_KE332546.1_G008900;PDACT_KE332547.1_G000710;PDACT_KE332547.1_G006610;PDACT_KE332548.1_G004330;PDACT_KE332550.1_G003190;PDACT_KE332552.1_G003250;PDACT_KE332552.1_G003270;PDACT_KE332554.1_G003280;PDACT_KE332554.1_G006160;PDACT_KE332555.1_G003790;PDACT_KE332556.1_G000720;PDACT_KE332557.1_G003360;PDACT_KE332560.1_G005200…
GO:0006260	DNA replication	-1.19624	PDACT_KE332546.1_G005650;PDACT_KE332547.1_G003040;PDACT_KE332548.1_G002200;PDACT_KE332549.1_G002050;PDACT_KE332550.1_G003580;PDACT_KE332550.1_G003590;PDACT_KE332551.1_G002590;PDACT_KE332552.1_G006140;PDACT_KE332552.1_G006170;PDACT_KE332553.1_G004210;PDACT_KE332555.1_G004290;PDACT_KE332558.1_G005340;PDACT_KE332563.1_G001460;PDACT_KE332565.1_G000210;PDACT_KE332567.1_G003330;PDACT_KE332569.1_G003020…
GO:0010075	regulation of meristem growth	-1.20161	PDACT_KE332545.1_G004230;PDACT_KE332545.1_G009100;PDACT_KE332545.1_G011810;PDACT_KE332546.1_G006780;PDACT_KE332546.1_G009250;PDACT_KE332547.1_G000720;PDACT_KE332547.1_G001180;PDACT_KE332547.1_G001780;PDACT_KE332548.1_G000430;PDACT_KE332548.1_G000460;PDACT_KE332548.1_G000820;PDACT_KE332549.1_G002290;PDACT_KE332549.1_G004390;PDACT_KE332549.1_G005870;PDACT_KE332550.1_G000750;PDACT_KE332551.1_G002610…
GO:0042626	ATPase activity, coupled to transmembrane movement of substances	-1.21058	PDACT_KE332545.1_G002740;PDACT_KE332545.1_G002770;PDACT_KE332545.1_G002780;PDACT_KE332546.1_G004640;PDACT_KE332546.1_G007590;PDACT_KE332547.1_G000350;PDACT_KE332547.1_G004700;PDACT_KE332547.1_G006500;PDACT_KE332548.1_G000420;PDACT_KE332548.1_G005270;PDACT_KE332548.1_G007340;PDACT_KE332549.1_G000140;PDACT_KE332551.1_G007010;PDACT_KE332555.1_G003390;PDACT_KE332557.1_G002820;PDACT_KE332557.1_G002830…
GO:0043900	regulation of multi-organism process	-1.22206	PDACT_KE332545.1_G001870;PDACT_KE332545.1_G004940;PDACT_KE332546.1_G007590;PDACT_KE332547.1_G002050;PDACT_KE332548.1_G002510;PDACT_KE332549.1_G002610;PDACT_KE332550.1_G000110;PDACT_KE332550.1_G000120;PDACT_KE332550.1_G003210;PDACT_KE332551.1_G006450;PDACT_KE332551.1_G006480;PDACT_KE332552.1_G001710;PDACT_KE332552.1_G002130;PDACT_KE332553.1_G000480;PDACT_KE332556.1_G000620;PDACT_KE332558.1_G003350…
GO:0008194	UDP-glycosyltransferase activity	-1.22291	PDACT_KE332545.1_G003660;PDACT_KE332546.1_G001750;PDACT_KE332546.1_G001770;PDACT_KE332546.1_G008290;PDACT_KE332546.1_G008310;PDACT_KE332565.1_G004810;PDACT_KE332572.1_G001100;PDACT_KE332572.1_G001120;PDACT_KE332572.1_G001180;PDACT_KE332575.1_G002890;PDACT_KE332575.1_G002940;PDACT_KE332578.1_G000100;PDACT_KE332578.1_G000820;PDACT_KE332581.1_G002720;PDACT_KE332581.1_G003410;PDACT_KE332591.1_G000290…
GO:0009595	detection of biotic stimulus	-1.22551	PDACT_KE332545.1_G001870;PDACT_KE332545.1_G004940;PDACT_KE332546.1_G007590;PDACT_KE332547.1_G002050;PDACT_KE332548.1_G002510;PDACT_KE332548.1_G005510;PDACT_KE332549.1_G002610;PDACT_KE332550.1_G000110;PDACT_KE332550.1_G000120;PDACT_KE332550.1_G003210;PDACT_KE332551.1_G000170;PDACT_KE332551.1_G006450;PDACT_KE332551.1_G006480;PDACT_KE332552.1_G001710;PDACT_KE332552.1_G002130;PDACT_KE332553.1_G000480…
GO:0031347	regulation of defense response	-1.22701	PDACT_KE332545.1_G000530;PDACT_KE332546.1_G006090;PDACT_KE332547.1_G007140;PDACT_KE332548.1_G002510;PDACT_KE332548.1_G005990;PDACT_KE332550.1_G004770;PDACT_KE332551.1_G003850;PDACT_KE332551.1_G006450;PDACT_KE332551.1_G006480;PDACT_KE332552.1_G001710;PDACT_KE332553.1_G004310;PDACT_KE332557.1_G002280;PDACT_KE332557.1_G004270;PDACT_KE332557.1_G006380;PDACT_KE332557.1_G006430;PDACT_KE332558.1_G003350…
GO:0007169	transmembrane receptor protein tyrosine kinase signaling pathway	-1.23522	PDACT_KE332545.1_G000390;PDACT_KE332545.1_G000530;PDACT_KE332545.1_G000660;PDACT_KE332545.1_G000670;PDACT_KE332545.1_G004230;PDACT_KE332545.1_G009100;PDACT_KE332545.1_G011810;PDACT_KE332546.1_G002300;PDACT_KE332546.1_G009090;PDACT_KE332548.1_G005510;PDACT_KE332548.1_G006690;PDACT_KE332549.1_G005870;PDACT_KE332550.1_G001770;PDACT_KE332550.1_G006130;PDACT_KE332550.1_G006160;PDACT_KE332551.1_G003850…
GO:0042546	cell wall biogenesis	-1.2413	PDACT_KE332546.1_G003220;PDACT_KE332546.1_G003230;PDACT_KE332546.1_G003260;PDACT_KE332546.1_G003330;PDACT_KE332547.1_G007350;PDACT_KE332548.1_G002100;PDACT_KE332548.1_G003610;PDACT_KE332549.1_G001550;PDACT_KE332550.1_G000530;PDACT_KE332550.1_G006130;PDACT_KE332550.1_G006160;PDACT_KE332551.1_G000400;PDACT_KE332552.1_G001510;PDACT_KE332554.1_G003190;PDACT_KE332556.1_G000600;PDACT_KE332556.1_G003330…
GO:0051707	response to other organism	-1.2504	PDACT_KE332545.1_G004940;PDACT_KE332548.1_G002510;PDACT_KE332549.1_G001020;PDACT_KE332551.1_G006080;PDACT_KE332551.1_G006450;PDACT_KE332551.1_G006480;PDACT_KE332552.1_G001710;PDACT_KE332553.1_G004100;PDACT_KE332553.1_G004120;PDACT_KE332554.1_G004410;PDACT_KE332556.1_G006540;PDACT_KE332556.1_G006580;PDACT_KE332557.1_G005370;PDACT_KE332557.1_G005400;PDACT_KE332558.1_G003350;PDACT_KE332558.1_G005630…
GO:0019745	pentacyclic triterpenoid biosynthetic process	-1.28167	PDACT_KE332545.1_G001640;PDACT_KE332546.1_G000920;PDACT_KE332546.1_G000930;PDACT_KE332547.1_G001010;PDACT_KE332547.1_G001770;PDACT_KE332550.1_G005290;PDACT_KE332550.1_G005300;PDACT_KE332560.1_G000360;PDACT_KE332562.1_G001530;PDACT_KE332595.1_G001310;PDACT_KE332606.1_G002150;PDACT_KE332608.1_G003420;PDACT_KE332608.1_G003440;PDACT_KE332613.1_G000690;PDACT_KE332617.1_G002350;PDACT_KE332618.1_G000140…
GO:0009813	flavonoid biosynthetic process	-1.28817	PDACT_KE332545.1_G006680;PDACT_KE332547.1_G000710;PDACT_KE332548.1_G001470;PDACT_KE332548.1_G005740;PDACT_KE332550.1_G003320;PDACT_KE332552.1_G003250;PDACT_KE332552.1_G003270;PDACT_KE332552.1_G007730;PDACT_KE332552.1_G007770;PDACT_KE332554.1_G003280;PDACT_KE332556.1_G000130;PDACT_KE332557.1_G000520;PDACT_KE332557.1_G003360;PDACT_KE332561.1_G004010;PDACT_KE332566.1_G004270;PDACT_KE332567.1_G000500…
GO:0006995	cellular response to nitrogen starvation	-1.29276	PDACT_KE332547.1_G004470;PDACT_KE332547.1_G007140;PDACT_KE332548.1_G000820;PDACT_KE332551.1_G005770;PDACT_KE332551.1_G006450;PDACT_KE332551.1_G006480;PDACT_KE332553.1_G004290;PDACT_KE332553.1_G004310;PDACT_KE332555.1_G000730;PDACT_KE332557.1_G006280;PDACT_KE332557.1_G006290;PDACT_KE332557.1_G006300;PDACT_KE332557.1_G006380;PDACT_KE332557.1_G006430;PDACT_KE332558.1_G003350;PDACT_KE332562.1_G000870…
GO:0003777	microtubule motor activity	-1.30946	PDACT_KE332545.1_G005080;PDACT_KE332545.1_G005090;PDACT_KE332547.1_G006370;PDACT_KE332548.1_G000550;PDACT_KE332548.1_G004960;PDACT_KE332548.1_G007620;PDACT_KE332553.1_G000250;PDACT_KE332556.1_G004350;PDACT_KE332557.1_G003700;PDACT_KE332557.1_G003720;PDACT_KE332558.1_G005030;PDACT_KE332559.1_G000330;PDACT_KE332560.1_G003780;PDACT_KE332564.1_G000190;PDACT_KE332567.1_G003110;PDACT_KE332571.1_G001830…
GO:0002237	response to molecule of bacterial origin	-1.31411	PDACT_KE332546.1_G008720;PDACT_KE332546.1_G008870;PDACT_KE332548.1_G006690;PDACT_KE332549.1_G005870;PDACT_KE332550.1_G001170;PDACT_KE332551.1_G000170;PDACT_KE332551.1_G006450;PDACT_KE332551.1_G006480;PDACT_KE332554.1_G003300;PDACT_KE332555.1_G005770;PDACT_KE332558.1_G003350;PDACT_KE332559.1_G006250;PDACT_KE332561.1_G000890;PDACT_KE332561.1_G001670;PDACT_KE332561.1_G004230;PDACT_KE332562.1_G001120…
GO:0015706	nitrate transport	-1.31611	PDACT_KE332545.1_G000160;PDACT_KE332546.1_G009300;PDACT_KE332547.1_G007480;PDACT_KE332549.1_G003290;PDACT_KE332549.1_G005630;PDACT_KE332550.1_G003750;PDACT_KE332552.1_G004800;PDACT_KE332552.1_G005490;PDACT_KE332552.1_G006720;PDACT_KE332552.1_G007080;PDACT_KE332553.1_G000130;PDACT_KE332553.1_G003900;PDACT_KE332553.1_G003910;PDACT_KE332553.1_G005190;PDACT_KE332556.1_G006420;PDACT_KE332557.1_G000290…
GO:0010167	response to nitrate	-1.34015	PDACT_KE332545.1_G000160;PDACT_KE332546.1_G009300;PDACT_KE332547.1_G007480;PDACT_KE332549.1_G002290;PDACT_KE332549.1_G005630;PDACT_KE332550.1_G003750;PDACT_KE332552.1_G000230;PDACT_KE332552.1_G004800;PDACT_KE332552.1_G005490;PDACT_KE332552.1_G006720;PDACT_KE332552.1_G007080;PDACT_KE332553.1_G000130;PDACT_KE332553.1_G003900;PDACT_KE332553.1_G003910;PDACT_KE332553.1_G005190;PDACT_KE332556.1_G006420…
GO:0006812	cation transport	-1.3566	PDACT_KE332545.1_G004870;PDACT_KE332546.1_G000570;PDACT_KE332546.1_G000580;PDACT_KE332548.1_G007180;PDACT_KE332548.1_G008300;PDACT_KE332549.1_G004940;PDACT_KE332550.1_G001690;PDACT_KE332550.1_G004990;PDACT_KE332550.1_G005000;PDACT_KE332551.1_G005610;PDACT_KE332551.1_G006940;PDACT_KE332554.1_G004170;PDACT_KE332554.1_G004180;PDACT_KE332557.1_G000970;PDACT_KE332562.1_G004270;PDACT_KE332562.1_G004290…
GO:0080043	quercetin 3-O-glucosyltransferase activity	-1.36673	PDACT_KE332565.1_G004810;PDACT_KE332596.1_G000560;PDACT_KE332596.1_G002870;PDACT_KE332596.1_G002960;PDACT_KE332602.1_G001250;PDACT_KE332621.1_G002460;PDACT_KE332643.1_G002070;PDACT_KE332731.1_G001690;PDACT_KE332731.1_G001720;PDACT_KE332774.1_G001420;PDACT_KE332843.1_G000760;PDACT_KE332894.1_G000140;PDACT_KE333106.1_G000130;PDACT_KE333398.1_G000340;PDACT_KE333525.1_G000370;PDACT_KE333722.1_G000370…
GO:0009817	defense response to fungus, incompatible interaction	-1.37861	PDACT_KE332556.1_G004720;PDACT_KE332562.1_G002170;PDACT_KE332565.1_G000700;PDACT_KE332566.1_G004260;PDACT_KE332566.1_G004270;PDACT_KE332569.1_G001530;PDACT_KE332574.1_G003860;PDACT_KE332578.1_G003820;PDACT_KE332579.1_G003950;PDACT_KE332585.1_G002230;PDACT_KE332585.1_G002570;PDACT_KE332590.1_G001310;PDACT_KE332590.1_G001330;PDACT_KE332592.1_G000840;PDACT_KE332595.1_G002770;PDACT_KE332603.1_G002520…
GO:0009691	cytokinin biosynthetic process	-1.38983	PDACT_KE332553.1_G002510;PDACT_KE332557.1_G005970;PDACT_KE332561.1_G004830;PDACT_KE332564.1_G003000;PDACT_KE332578.1_G003430;PDACT_KE332612.1_G000920;PDACT_KE332647.1_G000620;PDACT_KE332683.1_G002340;PDACT_KE332702.1_G000720;PDACT_KE332794.1_G000650;PDACT_KE332803.1_G000910;PDACT_KE332803.1_G000920;PDACT_KE332824.1_G000240;PDACT_KE332852.1_G000150;PDACT_KE332852.1_G000160;PDACT_KE332852.1_G000250…
GO:0006863	purine nucleobase transport	-1.39185	PDACT_KE332548.1_G002380;PDACT_KE332549.1_G002190;PDACT_KE332555.1_G005820;PDACT_KE332562.1_G004310;PDACT_KE332563.1_G001340;PDACT_KE332566.1_G001290;PDACT_KE332567.1_G003730;PDACT_KE332571.1_G004450;PDACT_KE332572.1_G003860;PDACT_KE332572.1_G003940;PDACT_KE332587.1_G000600;PDACT_KE332597.1_G001250;PDACT_KE332597.1_G003590;PDACT_KE332604.1_G002120;PDACT_KE332617.1_G001520;PDACT_KE332617.1_G001540…
GO:0008240	tripeptidyl-peptidase activity	-1.42302	PDACT_KE332888.1_G000550;PDACT_KE332888.1_G000560;PDACT_KE332888.1_G000580;PDACT_KE332888.1_G000650;PDACT_KE332888.1_G000660;PDACT_KE332888.1_G000670;PDACT_KE332888.1_G000720;PDACT_KE332888.1_G000760;PDACT_KE332888.1_G000780
GO:0006857	oligopeptide transport	-1.42573	PDACT_KE332546.1_G005870;PDACT_KE332551.1_G002420;PDACT_KE332553.1_G006340;PDACT_KE332554.1_G004870;PDACT_KE332556.1_G006120;PDACT_KE332557.1_G001710;PDACT_KE332558.1_G003940;PDACT_KE332558.1_G003950;PDACT_KE332558.1_G004550;PDACT_KE332559.1_G005630;PDACT_KE332562.1_G000660;PDACT_KE332563.1_G000700;PDACT_KE332563.1_G000720;PDACT_KE332563.1_G001080;PDACT_KE332566.1_G001870;PDACT_KE332566.1_G002290…
GO:0006270	DNA replication initiation	-1.42665	PDACT_KE332546.1_G005650;PDACT_KE332547.1_G003040;PDACT_KE332548.1_G002200;PDACT_KE332549.1_G002050;PDACT_KE332550.1_G003580;PDACT_KE332550.1_G003590;PDACT_KE332550.1_G004300;PDACT_KE332551.1_G002590;PDACT_KE332551.1_G003690;PDACT_KE332553.1_G004210;PDACT_KE332563.1_G001460;PDACT_KE332565.1_G000210;PDACT_KE332566.1_G000460;PDACT_KE332570.1_G004290;PDACT_KE332577.1_G001340;PDACT_KE332577.1_G001470…
GO:0005351	sugar:proton symporter activity	-1.43589	PDACT_KE332546.1_G005870;PDACT_KE332547.1_G002450;PDACT_KE332549.1_G003290;PDACT_KE332551.1_G000240;PDACT_KE332551.1_G000260;PDACT_KE332553.1_G004990;PDACT_KE332554.1_G006010;PDACT_KE332555.1_G000320;PDACT_KE332559.1_G000720;PDACT_KE332565.1_G004550;PDACT_KE332572.1_G002320;PDACT_KE332572.1_G003940;PDACT_KE332575.1_G001270;PDACT_KE332578.1_G003520;PDACT_KE332578.1_G003540;PDACT_KE332579.1_G002600…
GO:0009740	gibberellic acid mediated signaling pathway	-1.45669	PDACT_KE332546.1_G000160;PDACT_KE332546.1_G006610;PDACT_KE332546.1_G007620;PDACT_KE332548.1_G007520;PDACT_KE332550.1_G000600;PDACT_KE332550.1_G001390;PDACT_KE332551.1_G003460;PDACT_KE332552.1_G006700;PDACT_KE332556.1_G004040;PDACT_KE332558.1_G004840;PDACT_KE332560.1_G002510;PDACT_KE332561.1_G003880;PDACT_KE332561.1_G004030;PDACT_KE332562.1_G000820;PDACT_KE332562.1_G003000;PDACT_KE332562.1_G004710…
GO:0004553	hydrolase activity, hydrolyzing O-glycosyl compounds	-1.48783	PDACT_KE332547.1_G000670;PDACT_KE332547.1_G003910;PDACT_KE332547.1_G006050;PDACT_KE332547.1_G006130;PDACT_KE332547.1_G006170;PDACT_KE332548.1_G001200;PDACT_KE332550.1_G002660;PDACT_KE332550.1_G002760;PDACT_KE332550.1_G004980;PDACT_KE332554.1_G001050;PDACT_KE332559.1_G000770;PDACT_KE332563.1_G004100;PDACT_KE332564.1_G003570;PDACT_KE332566.1_G004330;PDACT_KE332568.1_G002420;PDACT_KE332569.1_G001360…
GO:0015144	carbohydrate transmembrane transporter activity	-1.49635	PDACT_KE332546.1_G005870;PDACT_KE332547.1_G002450;PDACT_KE332551.1_G000240;PDACT_KE332551.1_G000260;PDACT_KE332553.1_G004990;PDACT_KE332554.1_G006010;PDACT_KE332555.1_G000320;PDACT_KE332559.1_G000720;PDACT_KE332565.1_G004550;PDACT_KE332572.1_G002320;PDACT_KE332572.1_G003940;PDACT_KE332575.1_G001270;PDACT_KE332578.1_G003520;PDACT_KE332578.1_G003540;PDACT_KE332581.1_G002600;PDACT_KE332583.1_G004310…
GO:0050776	regulation of immune response	-1.51219	PDACT_KE332546.1_G005000;PDACT_KE332552.1_G001710;PDACT_KE332562.1_G003820;PDACT_KE332570.1_G000420;PDACT_KE332590.1_G003770;PDACT_KE332598.1_G000420;PDACT_KE332607.1_G003080;PDACT_KE332609.1_G003290;PDACT_KE332618.1_G001830;PDACT_KE332631.1_G000680;PDACT_KE332643.1_G000710;PDACT_KE332687.1_G001050;PDACT_KE332687.1_G001090;PDACT_KE332714.1_G001140;PDACT_KE332767.1_G000420;PDACT_KE332812.1_G001280…
GO:0015145	monosaccharide transmembrane transporter activity	-1.51612	PDACT_KE332616.1_G000720;PDACT_KE332635.1_G001460;PDACT_KE332658.1_G000160;PDACT_KE332658.1_G000170;PDACT_KE332658.1_G000220;PDACT_KE332725.1_G001300;PDACT_KE332725.1_G001320;PDACT_KE332726.1_G000750;PDACT_KE332726.1_G000990;PDACT_KE332751.1_G000750;PDACT_KE333125.1_G000580;PDACT_KE333185.1_G000280;PDACT_KE333203.1_G000300;PDACT_KE333364.1_G000120;PDACT_KE333939.1_G000210
GO:0009581	detection of external stimulus	-1.58491	PDACT_KE332548.1_G005510;PDACT_KE332551.1_G000170;PDACT_KE332551.1_G006450;PDACT_KE332551.1_G006480;PDACT_KE332558.1_G003350;PDACT_KE332558.1_G005630;PDACT_KE332558.1_G005640;PDACT_KE332565.1_G003860;PDACT_KE332566.1_G002620;PDACT_KE332567.1_G000740;PDACT_KE332575.1_G000580;PDACT_KE332584.1_G000180;PDACT_KE332584.1_G000190;PDACT_KE332584.1_G000200;PDACT_KE332618.1_G001830;PDACT_KE332705.1_G000370…
GO:0001887	selenium compound metabolic process	-1.59168	PDACT_KE332546.1_G002520;PDACT_KE332727.1_G001560;PDACT_KE332771.1_G000360;PDACT_KE332772.1_G000100;PDACT_KE332772.1_G000110;PDACT_KE332781.1_G000350;PDACT_KE332927.1_G000780;PDACT_KE332927.1_G000830;PDACT_KE332964.1_G000260
GO:0004185	serine-type carboxypeptidase activity	-1.5963	PDACT_KE332555.1_G001830;PDACT_KE332555.1_G001840;PDACT_KE332565.1_G004910;PDACT_KE332571.1_G000300;PDACT_KE332580.1_G003470;PDACT_KE332586.1_G002350;PDACT_KE332597.1_G001960;PDACT_KE332597.1_G001970;PDACT_KE332605.1_G002430;PDACT_KE332606.1_G001450;PDACT_KE332606.1_G001460;PDACT_KE332606.1_G001500;PDACT_KE332606.1_G001510;PDACT_KE332606.1_G001530;PDACT_KE332606.1_G001540;PDACT_KE332606.1_G001560…
GO:0005355	glucose transmembrane transporter activity	-1.60071	PDACT_KE332616.1_G000720;PDACT_KE332658.1_G000160;PDACT_KE332658.1_G000170;PDACT_KE332658.1_G000220;PDACT_KE332726.1_G000750;PDACT_KE332726.1_G000990;PDACT_KE332940.1_G000610;PDACT_KE333203.1_G000300;PDACT_KE333364.1_G000120
GO:0016045	detection of bacterium	-1.63452	PDACT_KE332552.1_G001710;PDACT_KE332562.1_G003820;PDACT_KE332570.1_G000420;PDACT_KE332575.1_G001540;PDACT_KE332590.1_G003770;PDACT_KE332598.1_G000420;PDACT_KE332607.1_G003080;PDACT_KE332609.1_G003290;PDACT_KE332618.1_G001830;PDACT_KE332631.1_G000680;PDACT_KE332643.1_G000710;PDACT_KE332687.1_G001050;PDACT_KE332687.1_G001090;PDACT_KE332714.1_G001140;PDACT_KE332767.1_G000420;PDACT_KE332812.1_G001280…
GO:0009686	gibberellin biosynthetic process	-1.63597	PDACT_KE332546.1_G007620;PDACT_KE332558.1_G004840;PDACT_KE332562.1_G003000;PDACT_KE332562.1_G004710;PDACT_KE332562.1_G004720;PDACT_KE332567.1_G002050;PDACT_KE332568.1_G001710;PDACT_KE332568.1_G001750;PDACT_KE332571.1_G003850;PDACT_KE332579.1_G001380;PDACT_KE332579.1_G001510;PDACT_KE332582.1_G000540;PDACT_KE332600.1_G001680;PDACT_KE332612.1_G002010;PDACT_KE332625.1_G000350;PDACT_KE332631.1_G001290…
GO:0010106	cellular response to iron ion starvation	-1.63747	PDACT_KE332545.1_G000160;PDACT_KE332552.1_G006720;PDACT_KE332552.1_G007080;PDACT_KE332553.1_G000130;PDACT_KE332555.1_G001540;PDACT_KE332556.1_G000970;PDACT_KE332556.1_G006420;PDACT_KE332557.1_G000290;PDACT_KE332560.1_G001610;PDACT_KE332562.1_G000910;PDACT_KE332563.1_G000100;PDACT_KE332571.1_G003180;PDACT_KE332571.1_G003670;PDACT_KE332574.1_G003530;PDACT_KE332583.1_G002640;PDACT_KE332585.1_G002510…
GO:0000041	transition metal ion transport	-1.65095	PDACT_KE332545.1_G000160;PDACT_KE332546.1_G002430;PDACT_KE332547.1_G001440;PDACT_KE332549.1_G005630;PDACT_KE332552.1_G007080;PDACT_KE332553.1_G000130;PDACT_KE332556.1_G006420;PDACT_KE332562.1_G000910;PDACT_KE332563.1_G000100;PDACT_KE332564.1_G003350;PDACT_KE332575.1_G002570;PDACT_KE332579.1_G003050;PDACT_KE332591.1_G000490;PDACT_KE332594.1_G002030;PDACT_KE332597.1_G002000;PDACT_KE332600.1_G000610…
GO:0006826	iron ion transport	-1.65502	PDACT_KE332545.1_G000160;PDACT_KE332552.1_G006720;PDACT_KE332552.1_G007080;PDACT_KE332553.1_G000130;PDACT_KE332555.1_G001540;PDACT_KE332556.1_G006420;PDACT_KE332557.1_G000290;PDACT_KE332560.1_G001610;PDACT_KE332562.1_G000910;PDACT_KE332563.1_G000100;PDACT_KE332571.1_G003180;PDACT_KE332571.1_G003670;PDACT_KE332574.1_G003530;PDACT_KE332583.1_G002640;PDACT_KE332585.1_G002510;PDACT_KE332586.1_G002790…
GO:0004356	glutamate-ammonia ligase activity	-1.66586	PDACT_KE332545.1_G011850;PDACT_KE332551.1_G002180;PDACT_KE332554.1_G001650;PDACT_KE332591.1_G002850;PDACT_KE332591.1_G002880;PDACT_KE332591.1_G002890;PDACT_KE332591.1_G002900;PDACT_KE332598.1_G002980;PDACT_KE333168.1_G000120;PDACT_KE333199.1_G000100;PDACT_KE336736.1_G000120
GO:0015198	oligopeptide transporter activity	-1.68364	PDACT_KE332551.1_G002420;PDACT_KE332556.1_G006120;PDACT_KE332576.1_G001370;PDACT_KE332576.1_G001380;PDACT_KE332608.1_G003190;PDACT_KE332703.1_G001690;PDACT_KE332703.1_G001700;PDACT_KE332703.1_G001710;PDACT_KE332721.1_G000850;PDACT_KE332745.1_G000770;PDACT_KE332778.1_G001020;PDACT_KE332778.1_G001040;PDACT_KE332795.1_G000270;PDACT_KE332804.1_G000710;PDACT_KE332872.1_G000340;PDACT_KE332872.1_G000350…
GO:0080046	quercetin 4'-O-glucosyltransferase activity	-1.69276	PDACT_KE332545.1_G010880;PDACT_KE332556.1_G003830;PDACT_KE332565.1_G004810;PDACT_KE332581.1_G002720;PDACT_KE332581.1_G003410;PDACT_KE332596.1_G002870;PDACT_KE332596.1_G002960;PDACT_KE332644.1_G000420;PDACT_KE332644.1_G000460;PDACT_KE332654.1_G000470;PDACT_KE332667.1_G002110;PDACT_KE332774.1_G001420;PDACT_KE332823.1_G000770;PDACT_KE332894.1_G000140;PDACT_KE332944.1_G000150;PDACT_KE332944.1_G000160…
GO:0015168	glycerol transmembrane transporter activity	-1.69652	PDACT_KE332553.1_G001100;PDACT_KE332616.1_G000720;PDACT_KE332658.1_G000160;PDACT_KE332658.1_G000170;PDACT_KE332658.1_G000220;PDACT_KE332726.1_G000750;PDACT_KE332726.1_G000990;PDACT_KE333116.1_G000130;PDACT_KE333203.1_G000300;PDACT_KE333364.1_G000120
GO:0010120	camalexin biosynthetic process	-1.75254	PDACT_KE332545.1_G001180;PDACT_KE332548.1_G002510;PDACT_KE332563.1_G002100;PDACT_KE332585.1_G002810;PDACT_KE332593.1_G001270;PDACT_KE332593.1_G001320;PDACT_KE332623.1_G001070;PDACT_KE332623.1_G002910;PDACT_KE332717.1_G000970;PDACT_KE332809.1_G001150;PDACT_KE332884.1_G000330;PDACT_KE333013.1_G000390;PDACT_KE333137.1_G000490;PDACT_KE335380.1_G000150
GO:0005365	myo-inositol transmembrane transporter activity	-1.76045	PDACT_KE332616.1_G000720;PDACT_KE332658.1_G000160;PDACT_KE332658.1_G000170;PDACT_KE332658.1_G000220;PDACT_KE332726.1_G000750;PDACT_KE332726.1_G000990;PDACT_KE333203.1_G000300;PDACT_KE333364.1_G000120
GO:0015148	D-xylose transmembrane transporter activity	-1.76045	PDACT_KE332616.1_G000720;PDACT_KE332658.1_G000160;PDACT_KE332658.1_G000170;PDACT_KE332658.1_G000220;PDACT_KE332726.1_G000750;PDACT_KE332726.1_G000990;PDACT_KE333203.1_G000300;PDACT_KE333364.1_G000120
GO:0015575	mannitol transmembrane transporter activity	-1.76045	PDACT_KE332616.1_G000720;PDACT_KE332658.1_G000160;PDACT_KE332658.1_G000170;PDACT_KE332658.1_G000220;PDACT_KE332726.1_G000750;PDACT_KE332726.1_G000990;PDACT_KE333203.1_G000300;PDACT_KE333364.1_G000120
GO:0015576	sorbitol transmembrane transporter activity	-1.76045	PDACT_KE332616.1_G000720;PDACT_KE332658.1_G000160;PDACT_KE332658.1_G000170;PDACT_KE332658.1_G000220;PDACT_KE332726.1_G000750;PDACT_KE332726.1_G000990;PDACT_KE333203.1_G000300;PDACT_KE333364.1_G000120
GO:0015591	D-ribose transmembrane transporter activity	-1.76045	PDACT_KE332616.1_G000720;PDACT_KE332658.1_G000160;PDACT_KE332658.1_G000170;PDACT_KE332658.1_G000220;PDACT_KE332726.1_G000750;PDACT_KE332726.1_G000990;PDACT_KE333203.1_G000300;PDACT_KE333364.1_G000120
GO:0010942	positive regulation of cell death	-1.76304	PDACT_KE332558.1_G005630;PDACT_KE332558.1_G005640;PDACT_KE332636.1_G000140;PDACT_KE332636.1_G000150;PDACT_KE332705.1_G000370;PDACT_KE332706.1_G000140;PDACT_KE332791.1_G000160;PDACT_KE332815.1_G000440
GO:0005375	copper ion transmembrane transporter activity	-1.78755	PDACT_KE332549.1_G003810;PDACT_KE332561.1_G000590;PDACT_KE332562.1_G004270;PDACT_KE332562.1_G004290;PDACT_KE332570.1_G001230;PDACT_KE332575.1_G002990;PDACT_KE332628.1_G002390;PDACT_KE332631.1_G000950;PDACT_KE332690.1_G001050;PDACT_KE332749.1_G000520;PDACT_KE332763.1_G000230;PDACT_KE332763.1_G001080;PDACT_KE332964.1_G000240;PDACT_KE332994.1_G000460;PDACT_KE333299.1_G000200
GO:0005315	inorganic phosphate transmembrane transporter activity	-1.79253	PDACT_KE332546.1_G005870;PDACT_KE332571.1_G001320;PDACT_KE332575.1_G001270;PDACT_KE332586.1_G002690;PDACT_KE332661.1_G000260;PDACT_KE332671.1_G000950;PDACT_KE332891.1_G000490;PDACT_KE332914.1_G000110;PDACT_KE333143.1_G000290;PDACT_KE333321.1_G000610;PDACT_KE334134.1_G000100
GO:0008146	sulfotransferase activity	-1.90034	PDACT_KE332573.1_G002720;PDACT_KE332576.1_G001090;PDACT_KE332576.1_G001150;PDACT_KE332577.1_G000270;PDACT_KE332607.1_G000160;PDACT_KE332831.1_G001110;PDACT_KE333914.1_G000110;PDACT_KE333914.1_G000180;PDACT_KE333914.1_G000220;PDACT_KE333914.1_G000240;PDACT_KE333914.1_G000260;PDACT_KE334434.1_G000170;PDACT_KE334434.1_G000190;PDACT_KE334434.1_G000200
GO:0006949	syncytium formation	-1.93147	PDACT_KE332546.1_G002980;PDACT_KE332547.1_G002970;PDACT_KE332554.1_G005310;PDACT_KE332556.1_G000480;PDACT_KE332558.1_G002280;PDACT_KE332563.1_G001850;PDACT_KE332569.1_G004890;PDACT_KE332571.1_G002070;PDACT_KE332571.1_G002350;PDACT_KE332600.1_G001420;PDACT_KE332656.1_G001220;PDACT_KE332679.1_G000340;PDACT_KE332696.1_G000490;PDACT_KE332696.1_G001890;PDACT_KE332711.1_G001460;PDACT_KE332716.1_G000350…
GO:0008519	ammonium transmembrane transporter activity	-1.99837	PDACT_KE332551.1_G006450;PDACT_KE332551.1_G006480;PDACT_KE332558.1_G003350;PDACT_KE332566.1_G002620;PDACT_KE332574.1_G000980;PDACT_KE332707.1_G000280;PDACT_KE332743.1_G001190
GO:0015695	organic cation transport	-1.99837	PDACT_KE332551.1_G006450;PDACT_KE332551.1_G006480;PDACT_KE332558.1_G003350;PDACT_KE332566.1_G002620;PDACT_KE332574.1_G000980;PDACT_KE332707.1_G000280;PDACT_KE332743.1_G001190
GO:0000287	magnesium ion binding	-1.99966	PDACT_KE332557.1_G000160;PDACT_KE332559.1_G005630;PDACT_KE332566.1_G004190;PDACT_KE332566.1_G004230;PDACT_KE332571.1_G003890;PDACT_KE332578.1_G002430;PDACT_KE332579.1_G001380;PDACT_KE332579.1_G002790;PDACT_KE332585.1_G000260;PDACT_KE332585.1_G000270;PDACT_KE332601.1_G001580;PDACT_KE332612.1_G002010;PDACT_KE332615.1_G002050;PDACT_KE332616.1_G003150;PDACT_KE332633.1_G002010;PDACT_KE332657.1_G000100…
GO:0004791	thioredoxin-disulfide reductase activity	-2.01432	PDACT_KE332549.1_G001280;PDACT_KE332560.1_G004040;PDACT_KE332560.1_G004050;PDACT_KE332564.1_G000870;PDACT_KE332706.1_G001080;PDACT_KE333366.1_G000380;PDACT_KE334384.1_G000130
GO:0045487	gibberellin catabolic process	-2.04756	PDACT_KE332545.1_G001290;PDACT_KE332557.1_G003110;PDACT_KE332557.1_G003120;PDACT_KE332632.1_G001400;PDACT_KE333088.1_G000760
GO:0052634	C-19 gibberellin 2-beta-dioxygenase activity	-2.04756	PDACT_KE332545.1_G001290;PDACT_KE332557.1_G003110;PDACT_KE332557.1_G003120;PDACT_KE332632.1_G001400;PDACT_KE333088.1_G000760
GO:0004675	transmembrane receptor protein serine/threonine kinase activity	-2.09059	PDACT_KE332549.1_G005870;PDACT_KE332549.1_G006750;PDACT_KE332561.1_G004830;PDACT_KE332578.1_G003430;PDACT_KE332589.1_G002260;PDACT_KE332598.1_G002390;PDACT_KE332598.1_G002400;PDACT_KE332602.1_G002130;PDACT_KE332602.1_G002160;PDACT_KE332602.1_G002330;PDACT_KE332635.1_G001110;PDACT_KE332683.1_G000440;PDACT_KE332683.1_G000500;PDACT_KE332718.1_G001550;PDACT_KE332739.1_G001050;PDACT_KE332802.1_G001110…
GO:0009674	potassium:sodium symporter activity	-2.10461	PDACT_KE332676.1_G000650;PDACT_KE332761.1_G001310;PDACT_KE332761.1_G001320;PDACT_KE332930.1_G000270;PDACT_KE333351.1_G000160;PDACT_KE333384.1_G000390
GO:0009831	plant-type cell wall modification involved in multidimensional cell growth	-2.26516	PDACT_KE332554.1_G005310;PDACT_KE332556.1_G000480;PDACT_KE332563.1_G001850;PDACT_KE332565.1_G003580;PDACT_KE332571.1_G002350;PDACT_KE332630.1_G001840;PDACT_KE332679.1_G000340;PDACT_KE332696.1_G000490;PDACT_KE332775.1_G000300;PDACT_KE332801.1_G000640;PDACT_KE332801.1_G000710;PDACT_KE332938.1_G000360;PDACT_KE333314.1_G000180;PDACT_KE333314.1_G000200;PDACT_KE333562.1_G000190
GO:0009899	ent-kaurene synthase activity	-2.31498	PDACT_KE332579.1_G001510;PDACT_KE332657.1_G000130;PDACT_KE332968.1_G000610;PDACT_KE332972.1_G000180;PDACT_KE332972.1_G000240;PDACT_KE332972.1_G000270;PDACT_KE333070.1_G000720;PDACT_KE333070.1_G000730;PDACT_KE334994.1_G000140;PDACT_KE335561.1_G000110;PDACT_KE337694.1_G000100
GO:0009642	response to light intensity	-2.32252	PDACT_KE332549.1_G002590;PDACT_KE332552.1_G005430;PDACT_KE332598.1_G002900;PDACT_KE332616.1_G003100;PDACT_KE332621.1_G000950;PDACT_KE332637.1_G001050;PDACT_KE332697.1_G002380;PDACT_KE332697.1_G002430;PDACT_KE332816.1_G001050;PDACT_KE332878.1_G000820;PDACT_KE333001.1_G000170;PDACT_KE333001.1_G000210;PDACT_KE333634.1_G000130;PDACT_KE333805.1_G000190;PDACT_KE333989.1_G000200
GO:0006855	drug transmembrane transport	-2.36013	PDACT_KE332546.1_G007590;PDACT_KE332548.1_G000420;PDACT_KE332557.1_G002820;PDACT_KE332557.1_G002830;PDACT_KE332560.1_G001820;PDACT_KE332570.1_G000890;PDACT_KE332575.1_G000320;PDACT_KE332580.1_G001430;PDACT_KE332635.1_G000270;PDACT_KE332656.1_G001300;PDACT_KE332734.1_G000450;PDACT_KE332807.1_G000340;PDACT_KE332821.1_G000110;PDACT_KE332842.1_G000900;PDACT_KE333032.1_G000100;PDACT_KE333032.1_G000110…
GO:0015692	lead ion transport	-2.48408	PDACT_KE332546.1_G007590;PDACT_KE332560.1_G001820;PDACT_KE332570.1_G000890;PDACT_KE332635.1_G000270;PDACT_KE332656.1_G001300;PDACT_KE333066.1_G000190;PDACT_KE333447.1_G000300;PDACT_KE333447.1_G000310
GO:0046865	terpenoid transport	-2.48408	PDACT_KE332546.1_G007590;PDACT_KE332560.1_G001820;PDACT_KE332570.1_G000890;PDACT_KE332635.1_G000270;PDACT_KE332656.1_G001300;PDACT_KE333066.1_G000190;PDACT_KE333447.1_G000300;PDACT_KE333447.1_G000310
GO:0005385	zinc ion transmembrane transporter activity	-2.56095	PDACT_KE332548.1_G003770;PDACT_KE332562.1_G004270;PDACT_KE332562.1_G004290;PDACT_KE332597.1_G002560;PDACT_KE332631.1_G000950;PDACT_KE332717.1_G000260;PDACT_KE332717.1_G000320;PDACT_KE332749.1_G000520;PDACT_KE332832.1_G000330;PDACT_KE333166.1_G000150
GO:0030570	pectate lyase activity	-2.5769	PDACT_KE332546.1_G009420;PDACT_KE332548.1_G006360;PDACT_KE332663.1_G000190;PDACT_KE332728.1_G000980;PDACT_KE332728.1_G000990
GO:0042964	thioredoxin biosynthetic process	-2.60883	PDACT_KE332549.1_G001280;PDACT_KE332564.1_G000870;PDACT_KE332706.1_G001080;PDACT_KE333366.1_G000380;PDACT_KE334384.1_G000130
GO:0010282	senescence-associated vacuole	-2.65147	PDACT_KE332795.1_G000480;PDACT_KE332796.1_G000400;PDACT_KE333023.1_G000150;PDACT_KE333023.1_G000160;PDACT_KE333147.1_G000770
GO:0046713	borate transport	-2.87148	PDACT_KE332552.1_G007070;PDACT_KE332553.1_G001100;PDACT_KE332622.1_G002710;PDACT_KE332622.1_G002830;PDACT_KE332672.1_G001890;PDACT_KE332795.1_G001470;PDACT_KE333116.1_G000130
GO:0080029	cellular response to boron-containing substance levels	-2.87148	PDACT_KE332552.1_G007070;PDACT_KE332553.1_G001100;PDACT_KE332622.1_G002710;PDACT_KE332622.1_G002830;PDACT_KE332672.1_G001890;PDACT_KE332795.1_G001470;PDACT_KE333116.1_G000130
GO:0015114	phosphate ion transmembrane transporter activity	-2.9049	PDACT_KE332546.1_G005870;PDACT_KE332553.1_G000130;PDACT_KE332586.1_G000280;PDACT_KE332600.1_G000610;PDACT_KE332812.1_G000330;PDACT_KE332812.1_G000340;PDACT_KE332812.1_G000360;PDACT_KE332891.1_G000490
GO:0003838	sterol 24-C-methyltransferase activity	-3.12881	PDACT_KE332814.1_G000840;PDACT_KE332814.1_G000970;PDACT_KE333702.1_G000150;PDACT_KE333702.1_G000230;PDACT_KE333942.1_G000170
GO:0045792	negative regulation of cell size	-3.22737	PDACT_KE332553.1_G003960;PDACT_KE332621.1_G002010;PDACT_KE333284.1_G000210
GO:0009905	ent-copalyl diphosphate synthase activity	-3.4449	PDACT_KE332579.1_G001380;PDACT_KE332612.1_G002010;PDACT_KE332657.1_G000100;PDACT_KE332657.1_G000140;PDACT_KE334054.1_G000220;PDACT_KE334313.1_G000120;PDACT_KE334502.1_G000140;PDACT_KE336423.1_G000150
GO:0015415	ATPase-coupled phosphate ion transmembrane transporter activity	-3.80523	PDACT_KE332812.1_G000340;PDACT_KE332812.1_G000360
GO:0008379	thioredoxin peroxidase activity	-8.45006	PDACT_KE332557.1_G003650;PDACT_KE332881.1_G000480
