# Supplementary material for: Detecting early signs of heat and drought stress in Phoenix dactylifera (date palm)
Source: PLoS One. 2017 Jun 1;12(6):e0177883. doi: 10.1371/journal.pone.0177883 (PMC5453443; doi:10.1371/journal.pone.0177883)
Supplement: S3 Table — (XLSX) [file pone.0177883.s003.xlsx]

## Sheet: cis motifs analysis
Supplementary Table 3. Motifs enriched in the sets of differentially expressed genes. Threshold for significance was FDR<0.05, which highlighted in yellow. Motifs annotated manually to their known biological process.
		Adjusted p-values (fisher test)
no	Motifs	FDR_HD	FDR_H	FDR_D	Annotation
1	ABRE ([A/C][C/A][G/C][T/G][G/T]G[C])	3.665e-14	0.003625	0.53865	ABA
2	ABRE ([C/T]ACGTGGC)	0.0062965	0.665	1	ABA
3	ABRE (ACGTGTC)	9.52e-08	0.45	0.0293	ABA
4	CBF2 (CCACGTGG)	4.15e-07	0.00522	1	ABA/Water stress
5	DREB2A (ACCGAC)	0.00305	1	1	Drought
6	ElRE (TTGACC)	0.000113	0.408	1	Drought, growth, Immunity
7	TATA-box (ATATAAT)	1.18e-13	0.396	1	Drought, Heat
8	TATA-box ([T/A][A/T][T/A][A/T][A/T][A/T][T])	1.252e-07	1.398e-05	0.8516	Drought, Heat
9	CATCC (GGATAA)	4.64e-11	1.45e-05	1	Sugar
10	CGACGOSAMY3 (CACGT)	9.3e-28	0.0053	0.41	Sugar
11	GATTA (TGGATA)	1.28e-06	0.00705	1	Sugar
12	I.BOX (TATCC)	1.13e-31	6.19e-12	1	Sugar
13	I.BOX (GATAAG)	9.21e-12	0.000997	1	Sugar
14	MYBST1 (TTATC)	4.2e-35	4.67e-10	1	Sugar
15	SREATMSD (GGATG)	2.13e-27	6.36e-07	1	Sugar
16	TATCCAOSAMY (TAATC)	1.99e-20	2.04e-09	1	Sugar
17	TATCCAYMOTIFOSRAMY3D (AGATAT)	6.08e-13	0.000166	1	Sugar
18	G−box ([A/T][C/G]ACGTG[T/G])	0.000329575	0.649	1	Light-induced
19	G-box(CACGTGG)	3.87e-15	0.00145	0.0392	Light-induced
20	G-box (C[A/G][C/T][G/C][T/G]G)	2.96667e-12	0.00354333	0.383533	Light-induced
21	Morning element (CCACAC)	0.000133	1	1	Light-induced
22	EVENINGAT.core (TGGATA)	1.28e-06	0.00705	1	Light-induced
23	SORLIPs (G[G/C][G/C][C/A]C)	8.13334e-11	7.54437e-06	0.404667	Light-induced
24	SORLIP1 (AGCCAC)	0.000941	0.183	1	Light-induced
25	SORLIP5 (GAGTGAG)	0.03	1	1	Light-induced
26	T-box (ACTTTG)	0.00579	1	1	Light-induced
27	ARF (TGTCTC)	0.0138	1	1	Auxin response
28	TGA (TGACG)	1.68e-13	0.00742	0.18	Auxin response
29	Erd1 (ACGT[G])	1.98e-34	1.1e-07	0.01056	Early responsive to dehydration
30	ERF1 BS in AtCHI-B (GCCGCC)	0.014	0.287	1	Early responsive to dehydration
31	CM2 (CCGCGT)	0.00382	0.0768	1	Low temperature responsive
32	LTRE ([A]CCGAC[A])	0.0048515	0.582	1	Low temperature responsive
33	CCA1 (AAAAATCT)	2.61e-06	0.277	1	Circadian
34	GBF1/2/3 BS in ADH1 (CCACGTGG)	4.15e-07	0.00522	1	Hypoxia
35	PRE (ACTCAT)	0.482	0.00819	1	Proline- and hypoosmolarity-responsive
36	W-box (TTGAC)	2.21e-16	0.000681	1	Salicylic acid (SA)-induced
37	Homeobox (AAATTAAA)	1.39e-12	0.014	1
38	Box-II (GGTTAA)	0.005	0.0719	1
39	CAAT-box (C[A/C]AAT)	5.2e-26	1.53e-07	1
40	CAAT-box (GGCAAT)	0.00253	1	1
41	RAV1-A (CAACA)	2.06e-22	3.9e-06	1
42	Hexamer (CCGTCG)	1.13e-31	6.19e-12	1
43	TGGGCC	0.00208	1	1
