# Supplementary material for: Detecting early signs of heat and drought stress in Phoenix dactylifera (date palm)
Source: PLoS One. 2017 Jun 1;12(6):e0177883. doi: 10.1371/journal.pone.0177883 (PMC5453443; doi:10.1371/journal.pone.0177883)
Supplement: S4 Table — (XLSX) [file pone.0177883.s004.xlsx]

## Sheet: Sugar motif GOs (HD)
Supplementary Table 4. GO enrichment analysis of the differentially expressed genes in combined heat and drought experiment, which contain sugar motifs. Threshold for significance was FDR<0.05.
GO	NS	enrichment	name	p_uncorrected	depth	study_count	p_fdr
GO:0006468	BP	e	protein phosphorylation	9.26936e-11	7	52	0
GO:0042742	BP	e	defense response to bacterium	3.33725e-09	6	53	0
GO:0009651	BP	e	response to salt stress	6.97385e-09	4	77	0
GO:0043069	BP	e	negative regulation of programmed cell death	4.21468e-08	6	35	0
GO:0009644	BP	e	response to high light intensity	8.21935e-07	6	32	0
GO:0005886	CC	e	plasma membrane	4.41188e-10	2	272	0
GO:0005773	CC	e	vacuole	2.41078e-08	5	65	0
GO:0005507	MF	e	copper ion binding	4.12902e-09	6	32	0
GO:0005515	MF	e	protein binding	1.651e-08	2	156	0
GO:0004356	MF	e	glutamate-ammonia ligase activity	4.1647e-07	6	6	0
GO:0006612	BP	e	protein targeting to membrane	2.19072e-06	8	46	0.004
GO:0046686	BP	e	response to cadmium ion	2.35664e-06	5	55	0.004
GO:0010363	BP	e	regulation of plant-type hypersensitive response	2.42335e-06	7	46	0.004
GO:0009408	BP	e	response to heat	4.43688e-06	4	33	0.004
GO:0042538	BP	e	hyperosmotic salinity response	6.44979e-06	5	25	0.004
GO:0009506	CC	e	plasmodesma	4.06422e-06	3	88	0.004
GO:0035251	MF	e	UDP-glucosyltransferase activity	3.18602e-06	6	11	0.004
GO:0003838	MF	e	sterol 24-C-methyltransferase activity	5.00173e-06	6	4	0.004
GO:0016301	MF	e	kinase activity	5.2119e-06	4	87	0.004
GO:0009414	BP	e	response to water deprivation	7.8694e-06	5	40	0.006
GO:0010200	BP	e	response to chitin	7.88993e-06	5	46	0.006
GO:0009266	BP	e	response to temperature stimulus	8.94309e-06	3	22	0.006
GO:0007030	BP	e	Golgi organization	8.99314e-06	4	31	0.006
GO:0006970	BP	e	response to osmotic stress	9.55853e-06	3	22	0.006
GO:0009409	BP	e	response to cold	9.71284e-06	4	47	0.006
GO:0006833	BP	e	water transport	1.13836e-05	6	24	0.006
GO:0031347	BP	e	regulation of defense response	1.18532e-05	5	19	0.006
GO:0005829	CC	e	cytosol	8.06487e-06	4	137	0.006
GO:0042128	BP	e	nitrate assimilation	1.96414e-05	7	6	0.018
GO:0009611	BP	e	response to wounding	2.08438e-05	3	43	0.018
GO:0009117	BP	e	nucleotide metabolic process	2.2876e-05	7	12	0.028
GO:0009737	BP	e	response to abscisic acid	2.45569e-05	5	49	0.028
GO:0042542	BP	e	response to hydrogen peroxide	2.49221e-05	5	26	0.028
GO:0006972	BP	e	hyperosmotic response	2.67954e-05	4	20	0.028
GO:0006520	BP	e	cellular amino acid metabolic process	2.76607e-05	7	7	0.028
GO:0004722	MF	e	protein serine/threonine phosphatase activity	2.67954e-05	7	20	0.028
GO:0009416	BP	e	response to light stimulus	2.82454e-05	4	25	0.032
GO:0034976	BP	e	response to endoplasmic reticulum stress	3.3074e-05	4	25	0.044
GO:0016337	BP	e	single organismal cell-cell adhesion	3.32583e-05	4	4	0.044

## Sheet: Sugar motif GOs (H)
Supplementary Table 4. GO enrichment analysis of the differentially expressed genes in heat experiment, which contain sugar motifs. Threshold for significance was FDR<0.05.
GO	NS	enrichment	name	p_uncorrected	depth	study_count	p_fdr
GO:0005507	MF	e	copper ion binding	5.27601e-07	6	15	0
GO:0009570	CC	e	chloroplast stroma	2.60696e-06	6	28	0.002
GO:0005515	MF	e	protein binding	1.03312e-06	2	60	0.002
GO:0035195	BP	e	gene silencing by miRNA	1.2382e-05	10	4	0.01
GO:0009813	BP	e	flavonoid biosynthetic process	2.04825e-05	4	8	0.016
GO:0009408	BP	e	response to heat	3.33882e-05	4	15	0.018
GO:0009644	BP	e	response to high light intensity	3.66759e-05	6	14	0.026
GO:0009718	BP	e	anthocyanin-containing compound biosynthetic process	4.44929e-05	5	6	0.028

## Sheet: Sugar motif GOs (D)
Supplementary Table 4. GO enrichment analysis of the differentially expressed genes in drought experiment, which contain sugar motifs. Threshold for significance was FDR<0.05.
GO	NS	enrichment	name	p_uncorrected	depth	study_count	p_fdr
GO:0042542	BP	e	response to hydrogen peroxide	5.08181e-12	5	8	0
GO:0009644	BP	e	response to high light intensity	1.41839e-11	6	8	0
GO:0009408	BP	e	response to heat	3.19591e-11	4	8	0
GO:0006457	BP	e	protein folding	5.28465e-11	2	7	0
GO:0043335	BP	e	protein unfolding	3.29984e-07	2	2	0
GO:0016887	MF	e	ATPase activity	7.12952e-07	7	4	0
GO:0010286	BP	e	heat acclimation	5.50877e-06	5	3	0.004
GO:0045727	BP	e	positive regulation of translation	6.8858e-05	8	2	0.014
GO:0034976	BP	e	response to endoplasmic reticulum stress	0.000155653	4	3	0.048

## Sheet: Light & CCA motif GOs (HD)
Supplementary Table 4. GO enrichment analysis of the differentially expressed genes in combined heat and drought experiment, which contain light and circadian clock associated 1 (CCA1) motifs. Threshold for significance was FDR<0.05.
GO	NS	enrichment	name	p_uncorrected	depth	study_count	p_fdr
GO:0043069	BP	e	negative regulation of programmed cell death	1.16382e-07	6	30	0
GO:0009651	BP	e	response to salt stress	2.21585e-07	4	62	0
GO:0006612	BP	e	protein targeting to membrane	8.76835e-07	8	41	0
GO:0042742	BP	e	defense response to bacterium	9.18728e-07	6	41	0
GO:0010363	BP	e	regulation of plant-type hypersensitive response	9.34668e-07	7	41	0
GO:0006468	BP	e	protein phosphorylation	1.28738e-06	7	37	0
GO:0009408	BP	e	response to heat	2.88539e-06	4	29	0
GO:0005886	CC	e	plasma membrane	2.81425e-10	2	222	0
GO:0005773	CC	e	vacuole	4.63534e-07	5	53	0
GO:0005507	MF	e	copper ion binding	2.99658e-08	6	27	0
GO:0005515	MF	e	protein binding	1.92073e-06	2	123	0
GO:0009414	BP	e	response to water deprivation	5.02416e-06	5	35	0.002
GO:0010200	BP	e	response to chitin	6.32467e-06	5	40	0.002
GO:0009611	BP	e	response to wounding	1.1048e-05	3	38	0.004
GO:0009409	BP	e	response to cold	1.5383e-05	4	40	0.014
GO:0004722	MF	e	protein serine/threonine phosphatase activity	1.69594e-05	7	18	0.014
GO:0030154	BP	e	cell differentiation	1.99606e-05	4	17	0.024
GO:0007030	BP	e	Golgi organization	2.08179e-05	4	26	0.024
GO:0009737	BP	e	response to abscisic acid	2.25251e-05	5	42	0.024
GO:0005829	CC	e	cytosol	1.88554e-05	4	113	0.024
GO:0006102	BP	e	isocitrate metabolic process	2.71249e-05	8	5	0.028
GO:0034976	BP	e	response to endoplasmic reticulum stress	2.82857e-05	4	22	0.03
GO:0046686	BP	e	response to cadmium ion	3.31446e-05	5	44	0.032
GO:0006970	BP	e	response to osmotic stress	5.39323e-05	3	18	0.044
GO:0042538	BP	e	hyperosmotic salinity response	6.34673e-05	5	20	0.05
GO:0006754	BP	e	ATP biosynthetic process	6.67717e-05	11	3	0.05
GO:0048838	BP	e	release of seed from dormancy	6.67717e-05	4	3	0.05
GO:0080037	BP	e	negative regulation of cytokinin-activated signaling pathway	6.67717e-05	7	3	0.05

## Sheet: Light & CCA motif GOs (H)
pplementary Table 4. GO enrichment analysis of the differentially expressed genes in heat experiment, which contain light and circadian clock associated 1 (CCA1) motifs. Threshold for significance was FDR<0.05.
GO	NS	enrichment	name	p_uncorrected	depth	study_count	p_fdr
GO:0005507	MF	e	copper ion binding	1.88816e-06	6	13	0
GO:0009813	BP	e	flavonoid biosynthetic process	5.32306e-06	4	8	0.002
GO:0035195	BP	e	gene silencing by miRNA	5.94334e-06	10	4	0.002
GO:0009718	BP	e	anthocyanin-containing compound biosynthetic process	1.5686e-05	5	6	0.012
GO:0005515	MF	e	protein binding	1.66979e-05	2	49	0.012
GO:0004743	MF	e	pyruvate kinase activity	4.36156e-05	5	4	0.034

## Sheet: Light & CCA motif GOs (D)
Supplementary Table 4. GO enrichment analysis of the differentially expressed genes in drought experiment, which contain light and circadian clock associated 1 (CCA1) motifs. Threshold for significance was FDR<0.05.
GO	NS	enrichment	name	p_uncorrected	depth	study_count	p_fdr
GO:0042542	BP	e	response to hydrogen peroxide	7.82689e-13	5	7	0
GO:0009644	BP	e	response to high light intensity	2.19037e-12	6	7	0
GO:0009408	BP	e	response to heat	4.94717e-12	4	7	0
GO:0006457	BP	e	protein folding	1.07986e-09	2	6	0
GO:0016887	MF	e	ATPase activity	2.81687e-05	7	3	0.01
GO:0046685	BP	e	response to arsenic-containing substance	0.000179264	3	2	0.036

## Sheet: Drought motif GOs (HD)
Supplementary Table 4. GO enrichment analysis of the differentially expressed genes in combined heat and drought experiment, which contain motifs associated with drought. Threshold for significance was FDR<0.05.
GO	NS	enrichment	name	p_uncorrected	depth	study_count	p_fdr
GO:0042742	BP	e	defense response to bacterium	4.88906e-09	6	47	0
GO:0009651	BP	e	response to salt stress	8.34977e-08	4	65	0
GO:0009644	BP	e	response to high light intensity	1.92998e-07	6	30	0
GO:0006468	BP	e	protein phosphorylation	4.98709e-07	7	39	0
GO:0009611	BP	e	response to wounding	7.25539e-07	3	42	0
GO:0009408	BP	e	response to heat	7.41359e-07	4	31	0
GO:0005886	CC	e	plasma membrane	3.37512e-10	2	217	0
GO:0004356	MF	e	glutamate-ammonia ligase activity	1.49835e-07	6	6	0
GO:0005507	MF	e	copper ion binding	2.43935e-07	6	26	0
GO:0043069	BP	e	negative regulation of programmed cell death	2.57964e-06	6	28	0.002
GO:0042542	BP	e	response to hydrogen peroxide	3.74864e-06	5	25	0.002
GO:0005829	CC	e	cytosol	2.16436e-06	4	121	0.002
GO:0005773	CC	e	vacuole	2.55614e-06	5	52	0.002
GO:0003838	MF	e	sterol 24-C-methyltransferase activity	2.50493e-06	6	4	0.002
GO:0009414	BP	e	response to water deprivation	6.36397e-06	5	36	0.004
GO:0042128	BP	e	nitrate assimilation	7.32115e-06	7	6	0.004
GO:0006520	BP	e	cellular amino acid metabolic process	9.02701e-06	7	7	0.008
GO:0046686	BP	e	response to cadmium ion	1.02789e-05	5	47	0.01
GO:0009744	BP	e	response to sucrose	1.26362e-05	6	25	0.01
GO:0009409	BP	e	response to cold	1.36485e-05	4	41	0.012
GO:0042631	BP	e	cellular response to water deprivation	1.88782e-05	6	12	0.018
GO:0009117	BP	e	nucleotide metabolic process	2.35112e-05	7	11	0.024
GO:0009695	BP	e	jasmonic acid biosynthetic process	2.53723e-05	9	21	0.024
GO:0019825	MF	e	oxygen binding	2.67438e-05	2	21	0.024
GO:0030154	BP	e	cell differentiation	3.27893e-05	4	17	0.026
GO:0035251	MF	e	UDP-glucosyltransferase activity	3.40337e-05	6	9	0.038
GO:0048046	CC	e	apoplast	3.67358e-05	2	32	0.04
GO:0009416	BP	e	response to light stimulus	4.40742e-05	4	22	0.048
GO:0034976	BP	e	response to endoplasmic reticulum stress	5.08021e-05	4	22	0.048
GO:0006612	BP	e	protein targeting to membrane	5.5462e-05	8	37	0.05

## Sheet: Drought motif GOs (H)
Supplementary Table 4. GO enrichment analysis of the differentially expressed genes in heat experiment, which contain motifs associated with drought. Threshold for significance was FDR<0.05.
GO	NS	enrichment	name	p_uncorrected	depth	study_count	p_fdr
GO:0009408	BP	e	response to heat	7.10027e-06	4	15	0.008
GO:0035195	BP	e	gene silencing by miRNA	7.35635e-06	10	4	0.008
GO:0005507	MF	e	copper ion binding	1.80444e-05	6	12	0.012
GO:0009644	BP	e	response to high light intensity	3.82656e-05	6	13	0.026
GO:0004743	MF	e	pyruvate kinase activity	5.3806e-05	5	4	0.034

## Sheet: Drought motif GOs (D)
Supplementary Table 4. GO enrichment analysis of the differentially expressed genes in drought experiment, which contain motifs associated with drought. Threshold for significance was FDR<0.05.
GO	NS	enrichment	name	p_uncorrected	depth	study_count	p_fdr
GO:0042542	BP	e	response to hydrogen peroxide	5.08181e-12	5	8	0
GO:0009644	BP	e	response to high light intensity	1.41839e-11	6	8	0
GO:0009408	BP	e	response to heat	3.19591e-11	4	8	0
GO:0006457	BP	e	protein folding	5.28465e-11	2	7	0
GO:0043335	BP	e	protein unfolding	3.29984e-07	2	2	0
GO:0010286	BP	e	heat acclimation	5.50877e-06	5	3	0.004
GO:0016887	MF	e	ATPase activity	7.12952e-07	7	4	0.004
GO:0045727	BP	e	positive regulation of translation	6.8858e-05	8	2	0.026
GO:0034976	BP	e	response to endoplasmic reticulum stress	0.000155653	4	3	0.044

## Sheet: ABA motif GOs (HD)
Supplementary Table 4. GO enrichment analysis of the differentially expressed genes in combine heat and drought experiment, which contain motifs associated with abscisic acid (ABA). Threshold for significance was FDR<0.05.
GO	NS	enrichment	name	p_uncorrected	depth	study_count	p_fdr
GO:0009644	BP	e	response_to_high_light_intensity	2.30822e-06	6	15	0
GO:0048838	BP	e	release_of_seed_from_dormancy	2.84824e-06	4	3	0
GO:0005886	CC	e	plasma_membrane	3.49344e-06	2	79	0.002
GO:0034976	BP	e	response_to_endoplasmic_reticulum_stress	6.64269e-06	4	13	0.006
GO:0009414	BP	e	response_to_water_deprivation	7.35727e-06	5	18	0.008
GO:0009408	BP	e	response_to_heat	9.31251e-06	4	15	0.008
GO:0005773	CC	e	vacuole	2.66437e-05	5	23	0.026
GO:0009788	BP	e	negative_regulation_of_abscisic_acid-activated_signaling_pathway	2.873e-05	7	50.028	0.028
GO:0042542	BP	e	response_to_hydrogen_peroxide	5.00467e-05	5	12	0.03
GO:0009939	BP	e	positive_regulation_of_gibberellic_acid_mediated_signaling_pathway	5.78473e-05	7	30.032	0.032

[truncated: 2 more sheets: ABA motif GOs (H), ABA motif GOs (D)]
