# Supplementary material for: Detecting early signs of heat and drought stress in Phoenix dactylifera (date palm)
Source: PLoS One. 2017 Jun 1;12(6):e0177883. doi: 10.1371/journal.pone.0177883 (PMC5453443; doi:10.1371/journal.pone.0177883)
Supplement: S7 Table — (XLSX) [file pone.0177883.s007.xlsx]

## Sheet: Molecular class
Supplementary Table 7. Differentially abundant metabolites in heat, drought, or combined heat and drought. The metabolites with significantly higher or lower abundant are highlighted with red and blue, respectively. Threshold for significance was abs(log2FC)>1 and FDR<0.05 (yellow).
	Annotation of metabolites. 1 is annotated to an organic compound, and 0 is not annotated to an organic compound					Log2FC			P-values			Adjusted p-values (FDR)
Metabolites	Amino acids	Sugars	Organic acids	Sugar alcohol	Miscellaneous	D	HD	H	Pval_D	Pval_HD	Pval_H	FDR_D	FDR_HD	FDR_H
Fucose	0	1	0	0	0	2.98916	4.25024	-0.125447	3.75462e-06	5.41733e-10	0.834244	0.000170835	4.92977e-08	0.997855
Glucuronic_acid	0	0	1	0	0	1.5608	3.12336	1.66268	0.00483555	9.80021e-08	0.00271276	0.0488928	4.4591e-06	0.0493722
Ornithine_Derivate_not_found	1	0	0	0	0	0.0787508	3.69043	3.24666	0.912707	3.88831e-06	3.39865e-05	0.964728	0.000117945	0.00309277
Serine	1	0	0	0	0	-1.01259	-2.60126	-2.04231	0.0668641	7.44932e-06	0.000326444	0.202821	0.000169472	0.0100544
D-Glucopyranose	0	1	0	0	0	1.59723	3.761	-2.03916	0.0616786	5.40406e-05	0.0186442	0.196211	0.00098354	0.146354
Galactose	0	1	0	0	0	1.48842	2.99281	-0.65304	0.039051	8.51339e-05	0.357007	0.148069	0.0012912	0.915518
Asparagine	1	0	0	0	0	-1.90553	-3.0912	-1.29792	0.0123081	0.000106124	0.0826586	0.073586	0.00137962	0.442467
Ornithine-1-5-lactam	1	0	0	0	0	-0.52426	2.87702	1.91565	0.458033	0.000140808	0.00854947	0.77187	0.00160169	0.125666
Lactose_2	0	1	0	0	0	2.17415	3.16107	0.0190007	0.0145555	0.000642943	0.9822	0.073586	0.00650087	0.997855
Similar_to_Lumichrome	0	0	0	0	1	-3.89239	-2.22376	0.424904	6.82683e-07	0.00230604	0.543229	6.21242e-05	0.0190773	0.97944
Tocopherol_alpha	0	0	0	0	1	-2.03718	-2.04352	-0.991593	0.00221995	0.00215657	0.125456	0.0404031	0.0190773	0.518933
D-L-Glutamine	1	0	0	0	0	-0.809852	-2.07151	0.0754189	0.230368	0.00299757	0.910481	0.518421	0.0227316	0.997855
DL-Glutamine	1	0	0	0	0	3.58648	3.50627	0.551607	0.00368544	0.00437879	0.618342	0.0434378	0.0306515	0.987177
Hexadecanoic_acid	0	0	1	0	0	-1.95717	-1.37237	-0.0266764	0.000128725	0.00629732	0.956852	0.00390466	0.0409326	0.997855
Glucose-1-phosphoric-acid	0	1	0	0	0	-2.5271	-2.31724	-1.95342	0.00381871	0.00749549	0.022388	0.0434378	0.0454727	0.156716
D-Cellobiose	0	1	0	0	0	1.35228	1.40816	-0.484817	0.0127792	0.0096525	0.364567	0.073586	0.0516692	0.915518
Arginine_NH3	1	0	0	0	0	1.69097	5.06594	4.15732	0.315657	0.00938906	0.0259716	0.652836	0.0516692	0.168815
X2-Piperidinecarboxylic_acid	0	0	1	0	0	-2.16401	-2.37538	0.496982	0.0193777	0.0108874	0.576164	0.0839699	0.0550419	0.97944
Proline	1	0	0	0	0	3.25723	2.12524	0.0357202	0.000284546	0.0131683	0.965361	0.00647342	0.0576039	0.997855
Benzene,1,2,4-triol	0	0	0	0	1	1.79985	1.6625	0.614315	0.00742333	0.0132932	0.343909	0.0614112	0.0576039	0.915518
Aspartic_acid	1	0	0	0	0	-0.21601	-1.57135	-0.00139311	0.725928	0.012716	0.998195	0.893243	0.0576039	0.998195
Sucrose	0	1	0	0	0	1.3615	1.32402	-0.0598217	0.0174892	0.0207231	0.915358	0.0828677	0.0857184	0.997855
Oxalic_acid	0	0	1	0	0	-1.11773	-1.21859	-0.0577275	0.0480483	0.0315159	0.917682	0.174896	0.119498	0.997855
Glucopyranose_H20	0	1	0	0	0	-0.0485087	1.24196	0.938061	0.931748	0.0307444	0.100574	0.964728	0.119498	0.471879
Citrulline	1	0	0	0	0	0.209353	1.59678	0.871711	0.779751	0.0372407	0.247427	0.938698	0.135556	0.799345
Unknown-sst-cgl-094	0	0	0	0	1	0.407686	1.05656	-0.277049	0.431003	0.0431309	0.591969	0.741916	0.145367	0.97944
Pimelic_acid_2-6-diamino	0	0	1	0	0	-0.160056	1.20516	1.41597	0.783968	0.0415601	0.0171354	0.938698	0.145367	0.146354
Shikimic_acid	0	0	1	0	0	0.486986	-1.29526	-0.0243546	0.467921	0.0569066	0.970974	0.774197	0.176712	0.997855
Malic_acid	0	0	1	0	0	0.418247	1.17184	1.61966	0.494102	0.0582566	0.00966661	0.77523	0.176712	0.125666
Myo_Inositol	0	0	0	1	0	-0.303045	-1.18936	-0.104858	0.619907	0.0546328	0.86363	0.858708	0.176712	0.997855
Threonine	1	0	0	0	0	-0.200099	1.04365	-0.181607	0.71953	0.0636893	0.744364	0.893243	0.186959	0.997855
Phytol	0	0	0	0	1	1.21714	0.881213	-0.0369276	0.0129636	0.0702415	0.93903	0.073586	0.199749	0.997855
Glucose_2-amino-2-deoxy	0	0	1	0	0	-1.31389	-0.925241	-0.121759	0.0143335	0.0820904	0.817477	0.073586	0.226371	0.997855
Valine	1	0	0	0	0	-0.806913	1.03964	-0.831086	0.183695	0.0880164	0.171021	0.451791	0.228843	0.634009
Similar_to_Glucopyranose	0	1	0	0	0	1.59723	1.73249	1.13213	0.692534	0.0862255	0.254736	0.887614	0.228843	0.799345
Unknown-bth-pae-013	0	0	0	0	1	-1.66594	-0.917393	0.503237	0.00302	0.0963631	0.358876	0.0434378	0.240148	0.915518
Octacosanoic_acid	0	0	1	0	0	0.774058	-1.4123	-0.489223	0.356566	0.0976425	0.558182	0.675761	0.240148	0.97944
Pyrroline_hydroxycarboxylic_acid	1	0	0	0	0	-1.05385	-1.05672	-0.133269	0.104754	0.103841	0.835701	0.288866	0.248672	0.997855
Hexanoic_acid	0	0	1	0	0	0.318249	-0.731097	-0.113469	0.485282	0.112697	0.803002	0.77523	0.262959	0.997855
Ethanolamine	0	0	0	0	1	0.698912	0.786073	0.314978	0.203783	0.153511	0.565146	0.480812	0.349238	0.97944
Galactinol	0	1	0	0	0	0.368414	0.736385	1.26254	0.488727	0.168106	0.0192994	0.77523	0.371181	0.146354
Compound_133	0	0	0	0	1	-0.395937	-0.897358	-0.712362	0.550264	0.179017	0.283634	0.820886	0.371181	0.833499
Butanoic_acid_4-amino	1	0	0	0	0	-0.267247	0.745681	0.721757	0.622799	0.171945	0.18593	0.858708	0.371181	0.650754
Glycerol-3-phosphate	0	0	1	0	0	-0.227646	-0.675365	-0.32706	0.649544	0.179472	0.513977	0.869243	0.371181	0.97944
Ethanolaminephosphate	1	0	0	0	0	-0.237065	-0.64872	-0.310827	0.637565	0.199068	0.536815	0.865947	0.402559	0.97944
X4-Hydroxyphenyl-beta-glucopyranoside	0	0	0	0	1	0.229152	0.560853	0.142105	0.603302	0.204546	0.746503	0.858708	0.404645	0.997855
Maleamic_acid	0	0	1	0	0	-0.266753	0.797105	0.751385	0.679587	0.21969	0.246963	0.883463	0.425357	0.799345
Trans-4-Hydroxy-L-proline	1	0	0	0	0	-0.0816388	0.82478	0.595117	0.906524	0.238612	0.39363	0.964728	0.443137	0.915518
Raffinose	0	1	0	0	0	-0.0202432	0.686934	1.47277	0.972082	0.237154	0.0126157	0.982883	0.443137	0.127559
Fluorescein	0	0	1	0	0	0.111625	-0.732244	0.0200368	0.865095	0.267608	0.975666	0.964728	0.487047	0.997855
Estrone_2-methoxy	0	0	1	0	0	-0.0597457	-0.923541	0.292868	0.943526	0.277516	0.728616	0.964728	0.495175	0.997855
Glyceric_acid	0	0	1	0	0	0.477863	-0.53301	-1.29547	0.34461	0.292322	0.0115085	0.667224	0.511564	0.127559
Sitosterol_beta	0	0	0	0	1	0.301666	-0.557095	0.269814	0.572244	0.298256	0.613311	0.839906	0.5121	0.987177
Xylulose-5-phosphate	0	1	0	0	0	0.50035	-0.812407	0.0758049	0.531751	0.311933	0.924329	0.80649	0.525665	0.997855
Palmitic-acid-amide	0	0	1	0	0	-0.719196	-0.46555	-0.267396	0.139614	0.337614	0.580412	0.352913	0.558597	0.97944
Sarcosine	1	0	0	0	0	0.044511	-0.466939	0.980975	0.931283	0.36679	0.0596911	0.964728	0.596033	0.339493
Hydroxylamine	1	0	0	0	0	0.612582	0.448046	-0.849933	0.233574	0.384871	0.0985729	0.518421	0.603849	0.471879
Quinoline-2-carboxylic_acid_4-8-dihydroxy	0	0	1	0	0	-0.0403755	-0.429188	0.0893399	0.933793	0.380795	0.853227	0.964728	0.603849	0.997855
Heptadecan-1-ol	0	0	0	0	1	2.27995	-0.76638	0.73743	0.0182127	0.408247	0.425972	0.0828677	0.621226	0.915518
Dehydroascorbic_acid_dimer	0	0	1	0	0	-0.755042	-0.608483	0.129404	0.307774	0.410211	0.860478	0.652836	0.621226	0.997855
Citric_acid	0	0	1	0	0	0.0737415	-0.570231	-0.271886	0.916036	0.416426	0.697662	0.964728	0.621226	0.997855
Unknown-sst-cgl-040	0	0	0	0	1	-0.633945	-0.585846	-0.181162	0.392608	0.429305	0.806271	0.714547	0.630109	0.997855
Glycine	1	0	0	0	0	1.24564	0.374016	0.362277	0.0108292	0.438106	0.452419	0.073586	0.63282	0.915518
NA277011	0	0	0	0	1	-0.77217	0.358239	-0.421262	0.12217	0.471083	0.396688	0.319327	0.669821	0.915518
Lyxonic_acid	0	0	1	0	0	1.40533	0.483174	-0.412494	0.0516976	0.49667	0.561035	0.175683	0.690134	0.97944
Glutamic_acid	1	0	0	0	0	-0.661752	0.453662	0.567366	0.326897	0.500537	0.400052	0.661059	0.690134	0.915518
Unknown-sst-cgl-122	0	0	0	0	1	0.00668013	-0.353351	-0.0991001	0.99007	0.510863	0.853532	0.99007	0.693858	0.997855
Alanine_beta	1	0	0	0	0	1.25421	0.337587	-0.924936	0.0297108	0.553131	0.106454	0.122895	0.732495	0.471879
D-Glucose	0	1	0	0	0	-0.708056	0.662393	0.342078	0.528746	0.555408	0.759989	0.80649	0.732495	0.997855
Lactic_acid	0	0	1	0	0	-0.0664726	0.243383	0.197572	0.882076	0.587238	0.658917	0.964728	0.746596	0.997855
Indole-2-carboxylic_acid_5-hydroxy	0	0	0	0	1	-0.0792714	-0.277326	-0.0542713	0.877726	0.590714	0.916099	0.964728	0.746596	0.997855
Unknown-sst-cgl-039	0	0	0	0	1	0.0672645	-0.322119	-0.0992461	0.907666	0.579769	0.863833	0.964728	0.746596	0.997855
Dihydrosphingosine	0	0	0	0	1	-1.09196	-0.26339	-0.992844	0.0784567	0.667832	0.108895	0.230308	0.779137	0.471879
Putrescine	1	0	0	0	0	-1.20346	-0.303083	-0.278864	0.0878449	0.662926	0.687712	0.249809	0.779137	0.997855
Docosenoic_acid_methyl_ester_13-Z	0	0	1	0	0	-0.881948	-0.308587	-2.52591	0.206063	0.656042	0.000547743	0.480812	0.779137	0.0124611
Galactonic_acid	0	0	1	0	0	-0.926047	0.454061	0.557096	0.363871	0.654107	0.582887	0.675761	0.779137	0.97944
X1-2-3-Propanetriol_1--4-hydroxy-3-methoxyphenyl	0	0	0	0	1	-0.264986	-0.239734	-0.0272066	0.62196	0.655515	0.959591	0.858708	0.779137	0.997855
Nonanoic_acid	0	0	1	0	0	-0.101683	-0.196898	-0.0716952	0.824019	0.666989	0.875235	0.964728	0.779137	0.997855
Quinic_acid	0	0	1	0	0	-0.477271	-0.187717	0.367611	0.311268	0.689915	0.434349	0.652836	0.794712	0.915518
Catechin	0	0	0	0	1	-0.254476	-0.187825	0.542247	0.67169	0.754347	0.367557	0.883463	0.85807	0.915518
NA272011	0	0	0	0	1	-1.37222	-0.191501	-0.564293	0.0625289	0.791325	0.436799	0.196211	0.869039	0.915518
Threonic_acid-1-4-lactone	0	0	1	0	0	0.487644	0.165507	-2.33366	0.432105	0.789343	0.000331462	0.741916	0.869039	0.0100544
Pyruvic_acid	0	0	1	0	0	-0.173217	0.130115	-0.375985	0.726373	0.79264	0.447697	0.893243	0.869039	0.915518
Unknown-sst-cgl-024	0	0	0	0	1	-0.107742	0.114409	0.0843262	0.833804	0.823689	0.869501	0.964728	0.89233	0.997855
Glutamine	1	0	0	0	0	1.34215	0.138829	0.510826	0.0521258	0.838383	0.452729	0.175683	0.897563	0.915518
None	0	0	0	0	1	-1.42668	-0.098457	-0.597931	0.0118708	0.859478	0.283939	0.073586	0.908226	0.833499
Lactose_alpha	0	1	0	0	0	-1.45248	-0.153001	-0.10755	0.122818	0.868304	0.90719	0.319327	0.908226	0.997855
Gentiobiose	0	1	0	0	0	-1.06548	0.0303866	0.0082529	0.035984	0.95177	0.98689	0.142371	0.973158	0.997855
Phosphoric_acid	0	0	1	0	0	-0.66618	0.0497093	0.970701	0.338388	0.942801	0.165049	0.667224	0.973158	0.634009
Fructose	0	1	0	0	0	-2.26552	0.0288467	-1.74728	0.00567392	0.970572	0.0299019	0.0516327	0.981041	0.181405
Octadecan-1-ol	0	0	0	0	1	0.408103	-0.0120388	0.691616	0.421237	0.981041	0.174178	0.741916	0.981041	0.634009
