# Supplementary material for: Detecting early signs of heat and drought stress in Phoenix dactylifera (date palm)
Source: PLoS One. 2017 Jun 1;12(6):e0177883. doi: 10.1371/journal.pone.0177883 (PMC5453443; doi:10.1371/journal.pone.0177883)
Supplement: S8 Table — (XLSX) [file pone.0177883.s008.xlsx]

## Sheet: Chloroplast
Supplementary Table 8. Differentially expressed genes encoding ROS and redox-related enzymes in heat, drought, or combined heat and drought treatments. Genes are collected based on known chloroplastic orthologes of A. thaliana. The genes with significantly higher or lower expression are highlighted with red and blue, respectively. Threshold for significance was abs(log2FC)>1 and FDR<0.05.
		Log2FC			P-values			Adjusted p-values (FDR)
Gene Ids	gene family	D	H	HD	PValue_D	PValue_H	PValue_HD	FDR_D	FDR_H	FDR_HD
PDACT_KE332915.1_G000760	SOD-13	1.21352	1.89886	2.70146	0.00983138	3.3076e-05	4.67607e-09	0.13335	0.0004634	9.828e-08
PDACT_KE333039.1_G000330	Trx-23	0.033387	2.02734	2.16654	0.914647	7.75673e-09	2.18711e-09	0.982	3.2592e-07	9.198e-08
PDACT_KE332597.1_G000180	DHAR-25	1.3863	1.29201	1.63932	0.00106018	0.0020236	0.000167677	0.02226	0.01338	0.0014112
PDACT_KE332592.1_G001740	APX-46	4.00428	1.01627	1.50658	6.26026e-06	0.142371	0.0533753	0.00026292	0.3024	0.150938
PDACT_KE332671.1_G000530	Trx-21	0.567097	1.28552	1.45432	0.0354869	4.96688e-06	1.55359e-06	0.2485	0.00010437	2.17e-05
PDACT_KE332600.1_G001580	GRX-6	0.105265	0.714248	1.3551	0.548292	0.0117826	2.61097e-06	0.982	0.0550667	2.7405e-05
PDACT_KE332858.1_G000410	SOD-12	0.189159	1.03923	1.06722	0.577266	0.00128166	0.00190996	0.982	0.01338	0.01146
PDACT_KE332555.1_G002110	SOD-11	-1.25634	-0.785692	0.828408	0.0127208	0.0970872	0.0994112	0.13335	0.254887	0.2163
PDACT_KE332548.1_G007100	DHAR-24	0.783227	0.547463	0.794748	0.0255667	0.144002	0.0366849	0.21504	0.3024	0.118569
PDACT_KE332555.1_G000620	Trx-15	-0.0242852	0.988407	0.70154	0.838312	0.00177301	0.0555978	0.982	0.01338	0.150938
PDACT_KE332815.1_G000890	PrxR-37	-0.00886443	0.166341	0.56282	0.958431	0.613711	0.158649	0.982	0.758471	0.27825
PDACT_KE332569.1_G004900	Trx-20	0.123776	0.0491684	0.539307	0.579712	0.730248	0.110022	0.982	0.851667	0.22
PDACT_KE332609.1_G003030	GPX-26	-0.0545997	0.326216	0.420789	0.824619	0.430337	0.411708	0.982	0.658965	0.558194
PDACT_KE332605.1_G002670	GPX-7	-0.148018	0.385039	0.40095	0.71785	0.242751	0.258192	0.982	0.462	0.387
PDACT_KE332691.1_G001000	Trx-43	-0.23718	0.589087	0.273542	0.38751	0.0937102	0.50991	0.982	0.254887	0.612
PDACT_KE332966.1_G000200	SOD-14	-0.316003	0.77849	0.263487	0.542395	0.067122	0.663172	0.982	0.23485	0.714
PDACT_KE333146.1_G000270	GRX-28	-0.0112366	-0.285031	-0.0690827	0.956832	0.445148	0.901485	0.982	0.658965	0.922976
PDACT_KE332558.1_G001700	Trx-16	-0.071859	-0.195953	-0.111914	0.650483	0.439244	0.710415	0.982	0.658965	0.7455
PDACT_KE332941.1_G000470	APX-47	0.0113403	-0.101878	-0.140166	0.961365	0.806082	0.606515	0.982	0.890842	0.670895
PDACT_KE332622.1_G000260	APX-45	-0.19424	-0.142048	-0.147986	0.535399	0.63762	0.484421	0.982	0.7656	0.612
PDACT_KE332767.1_G001400	GPX-27	-0.246572	1.20038	-0.15794	0.481839	0.0489844	0.976895	0.982	0.2058	0.977
PDACT_KE332553.1_G001730	Trx-38	0.0280882	0.444602	-0.159387	0.92294	0.117514	0.471466	0.982	0.291529	0.612
PDACT_KE332688.1_G001640	Trx-22	-0.150492	-0.361497	-0.159465	0.652165	0.312428	0.589838	0.982	0.52416	0.66973
PDACT_KE332663.1_G001280	GR-36	-0.487143	-0.0421442	-0.210872	0.0739782	0.763548	0.273299	0.3885	0.867243	0.395379
PDACT_KE332715.1_G000650	PrxR-8	-0.32664	0.214278	-0.22372	0.408218	0.529325	0.548898	0.982	0.7406	0.6405
PDACT_KE332550.1_G001020	AOX-1	0.124839	0.0160965	-0.380758	0.78836	0.857712	0.201425	0.982	0.924	0.312667
PDACT_KE332913.1_G000780	DHAR-31	-0.51123	0.0552886	-0.428779	0.134662	0.910883	0.139058	0.567	0.931	0.265364
PDACT_KE332562.1_G004790	Trx-39	-0.128908	-0.120165	-0.428847	0.495185	0.454939	0.0619153	0.982	0.658965	0.152929
PDACT_KE332569.1_G004380	Trx-19	0.14763	0.310815	-0.433888	0.96519	0.902708	0.166713	0.982	0.931	0.28056
PDACT_KE332727.1_G000390	PrxR-9	-0.198649	-0.0460762	-0.443688	0.511539	0.930848	0.180489	0.982	0.931	0.290769
PDACT_KE333200.1_G000230	DHAR-32	-0.0977978	-0.163171	-0.492169	0.771425	0.603944	0.0763311	0.982	0.758471	0.178033
PDACT_KE332626.1_G002960	Trx-42	-0.0452678	-0.502463	-0.540363	0.982198	0.0779936	0.0575198	0.982	0.252	0.150938
PDACT_KE332560.1_G004050	Trx-18	-0.376827	-0.5421	-0.706663	0.190369	0.0605617	0.0116045	0.665	0.231382	0.0406
PDACT_KE332616.1_G001570	Trx-41	-0.676106	-0.867263	-0.733205	0.581308	0.290237	0.332087	0.982	0.5075	0.4648
PDACT_KE332641.1_G002440	GPX-35	0.127164	-0.490936	-0.828652	0.742632	0.0892158	0.00742932	0.982	0.254887	0.031206
PDACT_KE332780.1_G000590	APX-2	-0.580046	-0.4472	-0.857989	0.0532439	0.126091	0.00608917	0.3192	0.294	0.02842
PDACT_KE332631.1_G000720	GRX-34	-0.395901	-1.99167	-0.980544	0.479842	0.0037174	0.153128	0.982	0.01953	0.27825
PDACT_KE332789.1_G000810	PrxR-10	-0.0511113	-0.436867	-1.15327	0.805949	0.252891	0.00182241	0.982	0.462	0.01146
PDACT_KE332558.1_G002340	Trx-17	0.203158	-1.47091	-1.46479	0.953801	0.00222854	0.00993874	0.982	0.01338	0.0379527
PDACT_KE332568.1_G003730	Trx-40	-1.08214	-0.0930362	-1.52171	0.113162	0.588264	0.10301	0.527333	0.758471	0.2163
PDACT_KE332562.1_G003910	GRX-33	-0.503202	-2.31557	-1.56073	0.900161	0.16324	0.503004	0.982	0.326	0.612
PDACT_KE333952.1_G000150	Trx-44	-1.34154	-0.737645	-2.3388	0.166419	0.605696	0.00286388	0.633818	0.758471	0.015015

## Sheet: Cytoplasm
Supplementary Table 8. Differentially expressed genes encoding ROS and redox-related enzymes in heat, drought, or combined heat and drought treatments. Genes are collected based on known cytoplasm orthologes of A. thaliana. The genes with significantly higher or lower expression are highlighted with red and blue, respectively. Threshold for significance was abs(log2FC)>1 and FDR<0.05.
		Log2FC			P-values			Adjusted p-values (FDR)
Gene Ids	gene family	D	H	HD	PValue_D	PValue_H	PValue_HD	FDR_D	FDR_H	FDR_HD
PDACT_KE333298.1_G000120	SOD-22	0.557647	1.87835	3.26302	0.270488	0.000393991	7.06677e-09	0.75525	0.00499067	2.6866e-07
PDACT_KE332597.1_G001090	APX-7	0.764709	2.01383	1.92794	0.0790841	5.1519e-06	0.000199843	0.576967	0.0001957	0.00152
PDACT_KE332597.1_G000180	DHAR-2	1.3863	1.29201	1.63932	0.00106018	0.0020236	0.000167677	0.04028	0.015352	0.00152
PDACT_KE332670.1_G001150	Trx-24	0.746911	1.33044	1.33012	0.073096	0.00178949	0.00279035	0.576967	0.015352	0.0132525
PDACT_KE332599.1_G001380	PrxR-18	1.09291	0.906402	1.09315	0.00720437	0.0157292	0.00770242	0.1368	0.0662889	0.0325111
PDACT_KE332613.1_G002550	GRX-9	-0.252639	-0.626634	1.02956	0.679249	0.886432	0.364511	0.925571	0.956	0.577917
PDACT_KE333190.1_G000160	GRX-15	-0.0979617	1.71279	1.02368	0.751701	0.0139141	0.0977913	0.952533	0.066025	0.18582
PDACT_KE332781.1_G000330	Trx-27	-0.162883	0.242343	0.993856	0.471008	0.528633	0.0435181	0.888476	0.773154	0.0972353
PDACT_KE333114.1_G000160	SOD-21	-0.25861	-0.129688	0.944017	0.682475	0.936233	0.0409507	0.925571	0.956	0.0972353
PDACT_KE332551.1_G003670	GRX-8	-0.0593046	0.516687	0.907704	0.985458	0.0763839	0.00269247	0.985	0.223323	0.0132525
PDACT_KE332665.1_G001450	SOD-19	-0.195046	0.0119855	0.810733	0.559466	0.947282	0.0768025	0.905667	0.956	0.1536
PDACT_KE333237.1_G000290	Trx-30	0.0858571	0.520841	0.801643	0.80695	0.138496	0.029084	0.974278	0.321882	0.09215
PDACT_KE332548.1_G007100	DHAR-1	0.783227	0.547463	0.794748	0.0255667	0.144002	0.0366849	0.324267	0.321882	0.0972353
PDACT_KE332671.1_G000210	Trx-26	0.311736	0.289872	0.630203	0.289009	0.310956	0.0245623	0.75525	0.513826	0.0849818
PDACT_KE332691.1_G000530	GRX-33	0.844917	0.619419	0.524722	0.142957	0.246761	0.434716	0.75525	0.4693	0.634207
PDACT_KE332609.1_G003030	GPX-3	-0.0545997	0.326216	0.420789	0.824619	0.430337	0.411708	0.974278	0.680833	0.62624
PDACT_KE332671.1_G000190	Trx-25	0.0193075	0.245167	0.405042	0.981874	0.722138	0.235418	0.985	0.914533	0.425238
PDACT_KE332709.1_G001790	GRX-12	-0.911033	0.526816	0.323469	0.724335	0.265617	0.523597	0.94869	0.481333	0.642323
PDACT_KE332562.1_G002860	MDAR-34	-0.00767628	0.399228	0.297786	0.882039	0.226898	0.47799	0.974278	0.454	0.634207
PDACT_KE332662.1_G000430	MDAR-35	-0.267312	0.0277427	0.274414	0.317884	0.778386	0.31191	0.75525	0.953677	0.527043
PDACT_KE332820.1_G000220	GRX-14	-1.16356	-0.502085	0.0671441	0.0911109	0.807723	0.592559	0.576967	0.956	0.662765
PDACT_KE332567.1_G003620	APX-6	0.247477	0.415941	0.0544032	0.572127	0.296869	0.961693	0.905667	0.513	0.977
PDACT_KE332728.1_G000180	SOD-20	-0.269432	-0.903671	-0.0270707	0.491012	0.0257996	0.899739	0.888476	0.09804	0.977
PDACT_KE332761.1_G000210	GRX-13	-0.0836374	-0.473841	-0.0733082	0.920193	0.510649	0.927197	0.974278	0.773154	0.977
PDACT_KE332622.1_G000260	APX-5	-0.19424	-0.142048	-0.147986	0.535399	0.63762	0.484421	0.905667	0.865857	0.634207
PDACT_KE332767.1_G001400	GPX-4	-0.246572	1.20038	-0.15794	0.481839	0.0489844	0.976895	0.888476	0.169273	0.977
PDACT_KE332600.1_G000830	GR-16	0.480696	0.0949926	-0.176221	0.193182	0.881429	0.54105	0.75525	0.956	0.642437
PDACT_KE332670.1_G000360	Trx-23	0.537691	0.267684	-0.301878	0.176398	0.561148	0.51062	0.75525	0.789556	0.642323
PDACT_KE332565.1_G000600	GRX-31	0.692709	-0.232007	-0.514435	0.308	0.661388	0.451166	0.75525	0.866138	0.634207
PDACT_KE332921.1_G000360	Trx-28	0.00343626	-0.269399	-0.584609	0.892727	0.195953	0.0422804	0.974278	0.413778	0.0972353
PDACT_KE332665.1_G002110	GRX-10	-0.736514	0.0383406	-0.595654	0.252942	0.95594	0.319041	0.75525	0.956	0.527043
PDACT_KE332742.1_G001240	MDAR-17	0.388905	-0.604722	-0.629408	0.305856	0.0993889	0.0665389	0.75525	0.2698	0.140389
PDACT_KE332709.1_G001640	GRX-11	-0.0705497	1.01671	-0.89124	0.923351	0.122832	0.592225	0.974278	0.3116	0.662765
PDACT_KE333063.1_G000360	Trx-29	0.870544	-0.0420297	-1.21365	0.434741	0.907784	0.0415026	0.888476	0.956	0.0972353
PDACT_KE332549.1_G001280	Trx-36	-0.182963	-0.86586	-1.28503	0.599467	0.00963329	5.83637e-05	0.91048	0.0522771	0.000739733
PDACT_KE332706.1_G001080	Trx-38	-0.0113393	-0.916777	-1.64125	0.650096	0.00442117	3.66112e-07	0.925571	0.0279933	6.954e-06
PDACT_KE332564.1_G000870	Trx-37	-1.34616	-2.66006	-1.9566	0.204256	0.000118826	0.00926683	0.75525	0.002261	0.035226
PDACT_KE332690.1_G000270	GRX-32	0.835355	-1.13222	-2.26538	0.346675	0.0587374	0.00217838	0.775647	0.185883	0.0132525

## Sheet: Mitochondria 
Supplementary Table 8. Differentially expressed genes encoding ROS and redox-related enzymes in heat, drought, or combined heat and drought treatments. Genes are collected based on known mitochondria orthologes of A. thaliana. The genes with significantly higher or lower expression are highlighted with red and blue, respectively. Threshold for significance was abs(log2FC)>1 and FDR<0.05.
		Log2FC			P-values			Adjusted p-values (FDR)
Gene Ids	gene family	D	H	HD	PValue_D	PValue_H	PValue_HD	FDR_D	FDR_H	FDR_HD
PDACT_KE332573.1_G002860	AOX-18	-1.08026	-0.800268	-3.3388	0.177103	0.309712	4.30885e-05	0.903429	0.554556	0.000603467
PDACT_KE333952.1_G000150	Trx-16	-1.34154	-0.737645	-2.3388	0.166419	0.605696	0.00286388	0.903429	0.758926	0.017732
PDACT_KE332690.1_G000270	GRX-26	0.835355	-1.13222	-2.26538	0.346675	0.0587374	0.00217838	0.977909	0.259957	0.016895
PDACT_KE332564.1_G000870	Trx-31	-1.34616	-2.66006	-1.9566	0.204256	0.000118826	0.00926683	0.903429	0.003689	0.0410529
PDACT_KE332706.1_G001080	Trx-32	-0.0113393	-0.916777	-1.64125	0.650096	0.00442117	3.66112e-07	0.987	0.0456733	1.1346e-05
PDACT_KE332562.1_G003910	GRX-5	-0.503202	-2.31557	-1.56073	0.900161	0.16324	0.503004	0.987	0.388692	0.585556
PDACT_KE332568.1_G003730	Trx-12	-1.08214	-0.0930362	-1.52171	0.113162	0.588264	0.10301	0.903429	0.758926	0.245615
PDACT_KE332549.1_G001280	Trx-30	-0.182963	-0.86586	-1.28503	0.599467	0.00963329	5.83637e-05	0.987	0.0746325	0.000603467
PDACT_KE332631.1_G000720	GRX-6	-0.395901	-1.99167	-0.980544	0.479842	0.0037174	0.153128	0.987	0.0456733	0.308063
PDACT_KE332675.1_G001030	PrxR-21	-0.00730768	-0.610685	-0.850859	0.973451	0.0380041	0.0110001	0.987	0.196333	0.042625
PDACT_KE332675.1_G001050	PrxR-22	-0.0478761	-0.488312	-0.846094	0.982262	0.0759706	0.0154616	0.987	0.264064	0.0533889
PDACT_KE332641.1_G002440	GPX-7	0.127164	-0.490936	-0.828652	0.742632	0.0892158	0.00742932	0.987	0.264064	0.0383883
PDACT_KE332616.1_G001570	Trx-13	-0.676106	-0.867263	-0.733205	0.581308	0.290236	0.332087	0.987	0.554556	0.541684
PDACT_KE332626.1_G002960	Trx-14	-0.0452678	-0.502463	-0.540363	0.982198	0.0779936	0.0575198	0.987	0.264064	0.174445
PDACT_KE332565.1_G000600	GRX-25	0.692709	-0.232007	-0.514435	0.308	0.661388	0.451166	0.977909	0.758926	0.585556
PDACT_KE333200.1_G000230	DHAR-4	-0.0977978	-0.163171	-0.492169	0.771425	0.603944	0.0763311	0.987	0.758926	0.197108
PDACT_KE332562.1_G004790	Trx-11	-0.128908	-0.120165	-0.428847	0.495185	0.454939	0.0619153	0.987	0.742368	0.174445
PDACT_KE332913.1_G000780	DHAR-3	-0.51123	0.0552886	-0.428779	0.134662	0.910883	0.139058	0.903429	0.941367	0.307786
PDACT_KE332573.1_G002880	AOX-19	-0.0162098	0.076161	-0.210973	0.962913	0.976724	0.505586	0.987	0.977	0.585556
PDACT_KE332663.1_G001280	GR-8	-0.487143	-0.0421442	-0.210872	0.0739782	0.763548	0.273299	0.903429	0.831655	0.497824
PDACT_KE332553.1_G001730	Trx-10	0.0280882	0.444602	-0.159387	0.92294	0.117514	0.471466	0.987	0.304833	0.585556
PDACT_KE332622.1_G000260	APX-17	-0.19424	-0.142048	-0.147986	0.535399	0.63762	0.484421	0.987	0.758926	0.585556
PDACT_KE332563.1_G001740	SOD-23	0.0643295	0.213169	-0.0727665	0.910473	0.510349	0.759845	0.987	0.758926	0.812414
PDACT_KE333413.1_G000130	Trx-24	-0.00754562	0.867458	-0.0555355	0.986813	0.0317011	0.984327	0.987	0.196333	0.984
PDACT_KE333086.1_G000370	Trx-33	-0.0589532	0.0780078	0.0252706	0.706757	0.637963	0.806164	0.987	0.758926	0.832867
PDACT_KE332573.1_G003070	AOX-20	0.377018	0.375412	0.14215	0.256169	0.32173	0.714583	0.977909	0.554556	0.791607
PDACT_KE332691.1_G001000	Trx-15	-0.23718	0.589087	0.273542	0.38751	0.0937101	0.50991	0.987	0.264064	0.585556
PDACT_KE332662.1_G000430	MDAR-29	-0.267312	0.0277427	0.274414	0.317884	0.778386	0.31191	0.977909	0.831655	0.537333
PDACT_KE332562.1_G002860	MDAR-28	-0.00767628	0.399228	0.297786	0.882039	0.226898	0.47799	0.987	0.502643	0.585556
PDACT_KE332691.1_G000530	GRX-27	0.844917	0.619419	0.524722	0.142957	0.246761	0.434716	0.903429	0.510467	0.585556
PDACT_KE332815.1_G000890	PrxR-9	-0.00886443	0.166341	0.56282	0.958432	0.613711	0.158649	0.987	0.758926	0.308063

## Sheet: Secretome
Supplementary Table 8. Differentially expressed genes encoding ROS and redox-related enzymes in heat, drought, or combined heat and drought treatments. Genes are collected based on known secretome orthologes of A. thaliana. The genes with significantly higher or lower expression are highlighted with red and blue, respectively. Threshold for significance was abs(log2FC)>1 and FDR<0.05.
		Log2FC			P-values			Adjusted p-values (FDR)
Gene Ids	gene family	D	H	HD	PValue_D	PValue_H	PValue_HD	FDR_D	FDR_H	FDR_HD
PDACT_KE333146.1_G000270	GRX-1	-0.0112366	-0.285031	-0.0690827	0.956832	0.445148	0.901485	0.956832	0.445148	0.901485
PDACT_KE332559.1_G004740	GRX-7	-0.0461077	-0.566647	-0.78841	0.95229	0.0451316	0.00803245	0.956832	0.0902632	0.0293016
PDACT_KE332672.1_G001810	GRX-8	0.228365	-0.17593	-0.055828	0.954498	0.437698	0.529772	0.956832	0.445148	0.706363
PDACT_KE332748.1_G000750	GRX-9	0.197512	1.0481	1.45663	0.918757	0.0390003	0.0146508	0.956832	0.0902632	0.0293016

## Sheet: Peroxisome
Supplementary Table 8. Differentially expressed genes encoding ROS and redox-related enzymes in heat, drought, or combined heat and drought treatments. Genes are collected based on known peroxisome orthologes of A. thaliana. The genes with significantly higher or lower expression are highlighted with red and blue, respectively. Threshold for significance was abs(log2FC)>1 and FDR<0.05.
		Log2FC			P-values			Adjusted p-values (FDR)
Gene Ids	gene family	D	H	HD	PValue_D	PValue_H	PValue_HD	FDR_D	FDR_H	FDR_HD
PDACT_KE332592.1_G001740	APX-1	4.00428	1.01627	1.50658	6.26026e-06	0.142371	0.0533753	4.382e-05	0.331333	0.124542
PDACT_KE332941.1_G000470	APX-2	0.0113403	-0.101878	-0.140166	0.961365	0.806082	0.606515	0.961	0.806	0.992643
PDACT_KE332553.1_G004290	CAT-3	0.221075	0.631468	0.789059	0.458565	0.0571836	0.0229364	0.961	0.2002	0.0802774
PDACT_KE332555.1_G000730	CAT-4	-0.158066	-0.977852	0.079247	0.863583	0.218544	0.871174	0.961	0.38325	0.992643
PDACT_KE332599.1_G003000	CAT-5	0.205424	1.50259	1.20239	0.603121	8.21062e-05	0.00203873	0.961	0.0005747	0.0142711
PDACT_KE332620.1_G002120	CAT-6	0.102039	-0.494366	0.132347	0.830435	0.345525	0.835021	0.961	0.403667	0.992643
PDACT_KE332778.1_G000520	CAT-7	0.469177	0.382917	0.0126052	0.212066	0.33211	0.992643	0.742	0.403667	0.992643

## Sheet: Nucleus
Supplementary Table 8. Differentially expressed genes encoding ROS and redox-related enzymes in heat, drought, or combined heat and drought treatments. Genes are collected based on known nucleus orthologes of A. thaliana. The genes with significantly higher or lower expression are highlighted with red and blue, respectively. Threshold for significance was abs(log2FC)>1 and FDR<0.05.
		Log2FC			P-values			Adjusted p-values (FDR)
Gene Ids	gene family	D	H	HD	PValue_D	PValue_H	PValue_HD	FDR_D	FDR_H	FDR_HD
PDACT_KE332557.1_G003650	PrxR-1	1.46714	2.42533	4.25744	0.00203881	6.72092e-06	1.22257e-11	0.00203881	9.38e-06	2.44e-11
PDACT_KE332881.1_G000480	PrxR-2	-4.25424	-5.05266	-8.14052	0.000189193	9.3763e-06	2.91196e-10	0.000378386	9.38e-06	2.91e-10

## Sheet: Endoplasmic reticulum
Supplementary Table 8. Differentially expressed genes encoding ROS and redox-related enzymes in heat, drought, or combined heat and drought treatments. Genes are collected based on known endoplasmic reticulum orthologes of A. thaliana. The genes with significantly higher or lower expression are highlighted with red and blue, respectively. Threshold for significance was abs(log2FC)>1 and FDR<0.05.
		Log2FC			P-values			Adjusted p-values (FDR)
Gene Ids	gene family	D	H	HD	PValue_D	PValue_H	PValue_HD	FDR_D	FDR_H	FDR_HD
PDACT_KE333146.1_G000270	GRX-1	-0.0112366	-0.285031	-0.0690827	0.956832	0.445148	0.901485	0.956832	0.637963	0.901485
PDACT_KE333086.1_G000370	Trx-2	-0.0589532	0.0780078	0.0252706	0.706757	0.637963	0.806164	0.956832	0.637963	0.901485
