# Supplementary material for: Detecting early signs of heat and drought stress in Phoenix dactylifera (date palm)
Source: PLoS One. 2017 Jun 1;12(6):e0177883. doi: 10.1371/journal.pone.0177883 (PMC5453443; doi:10.1371/journal.pone.0177883)
Supplement: S9 Table — (XLSX) [file pone.0177883.s009.xlsx]

## Sheet: Sheet2
Supplementary Table 9. Differentially expressed ortholog genes, known to be involve in cell wall biogenesis (prthologe from A. thaliana), in response to drought, heat and heat & drought experiments. The genes with significantly higher or lower expression are highlighted with red and blue, respectively. Threshold for significance was abs(log2FC)>1 and FDR<0.05.
	Log2FC			p-values			Adjusted p-values (FDR)
GeneID	D	H	HD	PValue_D	PValue_H	PValue_HD	FDR_D	FDR_H	FDR_HD	Annotation
PDACT_KE332616.1_G002770	0.590669	0.823748	1.66238	0.0798722	0.0148111	1.36922e-06	0.383387	0.0605163	4.536e-05	arabinogalactan protein 16 LENGTH=73
PDACT_KE332568.1_G000980	0.270999	-0.226849	-1.03145	0.530904	0.600237	0.0187428	0.928601	0.738753	0.0453837	arabinogalactan protein 16 LENGTH=73
PDACT_KE332548.1_G002830	1.05706	0.704184	1.01811	0.0356848	0.159704	0.0433379	0.378443	0.306631	0.0866757	arabinogalactan protein 16 LENGTH=73
PDACT_KE333096.1_G000320	1.99166	2.71757	2.46722	0.0530634	0.0106154	0.0189099	0.378573	0.0509541	0.0453837	caffeoyl-CoA 3-O-methyltransferase LENGTH=232
PDACT_KE332714.1_G001890	0.3473	-0.625622	-1.22565	0.44239	0.167696	0.00752609	0.928601	0.309592	0.0258037	cinnamoyl coa reductase 1 LENGTH=344
PDACT_KE332643.1_G000860	-0.536297	1.77933	0.364016	0.532399	0.0683189	0.68291	0.928601	0.172595	0.780468	cinnamoyl coa reductase 1 LENGTH=344
PDACT_KE332869.1_G000340	1.56519	0.298947	0.32449	0.0201213	0.65061	0.622685	0.378443	0.772648	0.769252	cinnamoyl coa reductase LENGTH=332
PDACT_KE333562.1_G000190	0.981294	-0.476281	-1.5401	0.174117	0.506364	0.0357119	0.642894	0.656905	0.0745292	expansin 11 LENGTH=252
PDACT_KE332679.1_G000340	-0.338209	-0.217019	-4.45293	0.677884	0.78978	1.88795e-06	0.986014	0.861578	4.536e-05	expansin A1 LENGTH=275
PDACT_KE333314.1_G000200	0.779912	-1.32838	-1.61794	0.0797817	0.00336375	0.000429375	0.383387	0.02691	0.003435	expansin A1 LENGTH=275
PDACT_KE332556.1_G000480	0.19362	-1.28974	-0.412992	0.812037	0.113111	0.614112	0.993918	0.245832	0.769252	expansin A1 LENGTH=275
PDACT_KE332546.1_G002980	1.02228	0.238599	-0.0189484	0.530331	0.880102	0.991571	0.928601	0.918367	0.991571	expansin A1 LENGTH=275
PDACT_KE332571.1_G002350	0.150739	0.744537	-2.73482	0.884509	0.481023	0.00808752	0.993918	0.641364	0.0258801	expansin A4 LENGTH=257
PDACT_KE332775.1_G000300	-0.496831	-0.943957	-1.38298	0.647282	0.385523	0.208356	0.970924	0.560761	0.344865	expansin A4 LENGTH=257
PDACT_KE332554.1_G005310	-1.41211	-0.969881	-0.475741	0.302165	0.478391	0.72965	0.928601	0.641364	0.812191	expansin A4 LENGTH=257
PDACT_KE333314.1_G000180	0.822406	-1.07812	-1.52884	0.0907701	0.0282412	0.00228045	0.396088	0.0903718	0.0136827	expansin A5 LENGTH=255
PDACT_KE332938.1_G000360	-0.0491022	-0.144669	-7.24498	0.968718	0.908037	4.20557e-06	0.993918	0.927357	6.736e-05	expansin A8 LENGTH=253
PDACT_KE332563.1_G001850	0.111602	1.00255	-3.0451	0.921976	0.384645	0.0124504	0.993918	0.560761	0.0358175	expansin A8 LENGTH=253
PDACT_KE332696.1_G000490	0.574876	3.47701	-1.95463	0.589402	0.00297334	0.0753366	0.928601	0.02691	0.133932	expansin A8 LENGTH=253
PDACT_KE332801.1_G000710	-0.676464	1.42618	-4.10972	0.553014	0.218516	0.00132379	0.928601	0.374599	0.0090774	expansin B2 LENGTH=273
PDACT_KE332801.1_G000640	-0.0591163	3.9815	-1.13272	0.954513	0.00114831	0.263841	0.993918	0.0183729	0.422145	expansin B2 LENGTH=273
PDACT_KE332556.1_G000360	1.53084	0.252586	-1.1648	0.0552085	0.746445	0.140914	0.378573	0.833241	0.241566	expansin B4 LENGTH=259
PDACT_KE332622.1_G001240	-1.22156	1.06099	0.2455	0.339105	0.419833	0.849016	0.928601	0.592706	0.88593	expansin B4 LENGTH=259
PDACT_KE332621.1_G001830	-0.383128	-1.76962	-2.27919	0.513146	0.00332143	0.00020694	0.928601	0.02691	0.00248328	expansin-like A1 LENGTH=265
PDACT_KE332571.1_G004310	-0.714518	-1.2236	0.529082	0.495016	0.245408	0.614019	0.928601	0.406193	0.769252	Expansin-like B1
PDACT_KE332579.1_G000480	-0.40004	6.3181	6.93431	0.545368	0.00059829	0.000288334	0.928601	0.014359	0.00276801	expansin-like B1 LENGTH=250
PDACT_KE332572.1_G001830	0.642666	-3.78428	-0.218828	0.55177	0.000200978	0.8375	0.928601	0.00964694	0.88593	glycoside hydrolase family 28 protein / polygalacturonase (pectinase) family protein LENGTH=664
PDACT_KE332583.1_G000560	-0.522082	-2.59194	-2.62628	0.570731	0.00663745	0.00612508	0.928601	0.0406286	0.0240176	pectinesterase 11 LENGTH=352
PDACT_KE333162.1_G000390	0.153116	2.19231	2.87106	0.85716	0.0301482	0.00650476	0.993918	0.0904446	0.0240176	pectinesterase family protein LENGTH=968
PDACT_KE332679.1_G000930	-0.464277	1.00582	-1.45081	0.492918	0.140242	0.0353557	0.928601	0.280484	0.0745292	pectinesterase family protein LENGTH=968
PDACT_KE332789.1_G000460	-0.740324	1.06833	-0.0160734	0.504853	0.366352	0.988419	0.928601	0.560761	0.991571	pectinesterase family protein LENGTH=968
PDACT_KE332837.1_G001000	0.455387	2.23274	0.569295	0.599721	0.0151291	0.515209	0.928601	0.0605163	0.769252	phenylalanine ammonia-lyase 2 LENGTH=717
PDACT_KE332837.1_G001010	-0.181486	1.08993	-0.309979	0.792308	0.117795	0.653369	0.993918	0.245832	0.769252	phenylalanine ammonia-lyase 2 LENGTH=717
PDACT_KE332546.1_G001770	0.553038	1.3139	1.47908	0.262998	0.00830865	0.00310713	0.901706	0.0443128	0.0165714	sucrose synthase 4 LENGTH=808
PDACT_KE332679.1_G001400	1.52986	-0.332834	-1.08107	0.00620042	0.543301	0.0508082	0.29762	0.686275	0.0975518	sucrose synthase 4 LENGTH=808
PDACT_KE332727.1_G000660	1.29879	-0.238872	-0.449571	0.0791877	0.742978	0.537671	0.383387	0.833241	0.769252	sucrose synthase 4 LENGTH=808
PDACT_KE332878.1_G001030	0.321625	-1.94753	-2.39476	0.705537	0.0235563	0.00637039	0.992509	0.0807644	0.0240176	xyloglucan endotransglucosylase/hydrolase 2 LENGTH=292
PDACT_KE332711.1_G000410	-1.07803	0.0520314	-0.323428	0.142142	0.943048	0.657069	0.568566	0.943048	0.769252	xyloglucan endotransglucosylase/hydrolase 25 LENGTH=284
PDACT_KE332549.1_G006560	0.127841	0.914085	1.10666	0.744382	0.020714	0.00527118	0.992509	0.0764826	0.0240176	xyloglucan endotransglucosylase/hydrolase 28 LENGTH=332
PDACT_KE332851.1_G000130	-0.0927508	2.12689	1.84184	0.902001	0.00677144	0.017911	0.993918	0.0406286	0.0453837	xyloglucan endotransglucosylase/hydrolase 32 LENGTH=299
PDACT_KE333142.1_G000130	-0.051831	0.683319	-3.31048	0.973211	0.65997	0.0126854	0.993918	0.772648	0.0358175	xyloglucan endotransglucosylase/hydrolase 5 LENGTH=293
PDACT_KE333142.1_G000140	-0.00366352	0.227348	-2.16917	0.997539	0.842594	0.0626763	0.997539	0.898767	0.11571	xyloglucan endotransglucosylase/hydrolase 5 LENGTH=293
PDACT_KE334478.1_G000160	-1.50009	1.96988	0.946891	0.349751	0.34664	0.628163	0.928601	0.554624	0.769252	xyloglucan endotransglucosylase/hydrolase 5 LENGTH=293
PDACT_KE332607.1_G003460	-1.56655	3.81621	4.16519	0.0394211	0.0344704	0.0243295	0.378443	0.0973283	0.0556104	xyloglucan endotransglucosylase/hydrolase 6 LENGTH=292
PDACT_KE332559.1_G004880	-1.63948	2.54999	-0.609403	0.0303499	0.0982731	0.576927	0.378443	0.226385	0.769252	xyloglucan endotransglucosylase/hydrolase 6 LENGTH=292
PDACT_KE332635.1_G000780	0.385571	2.02724	0.692344	0.741678	0.0990434	0.55609	0.992509	0.226385	0.769252	xyloglucan endotransglucosylase/hydrolase 9 LENGTH=290
PDACT_KE332635.1_G000770	0.318661	1.89511	0.751337	0.821624	0.211708	0.600828	0.993918	0.374599	0.769252	xyloglucan endotransglucosylase/hydrolase 9 LENGTH=290
PDACT_KE332598.1_G000140	0.0577968	1.59787	0.250341	0.940092	0.0444484	0.744508	0.993918	0.118529	0.812191	xyloglucan endotransglucosylase/hydrolase 9 LENGTH=290
