# Supplementary material for: Detecting early signs of heat and drought stress in Phoenix dactylifera (date palm)
Source: PLoS One. 2017 Jun 1;12(6):e0177883. doi: 10.1371/journal.pone.0177883 (PMC5453443; doi:10.1371/journal.pone.0177883)
Supplement: S10 Table — (XLSX) [file pone.0177883.s010.xlsx]

## Sheet: Log2FC > 1
Supplementary Table 10: Putative orthologs genes from A. thaliana mapped to P. dactylifera, and tested for enrichment among the differentially expressed genes (abs(log2FC) ≥ 1) using Fisher exact test. P-values are adjusted with bonferroni methods, and the significant threshold set to ≤ 0.05.
Exp	Treat	number of gene in Exp	number of genes in Treat	p.Adj (bonferroni)
HL.early	D	697	71	1.584e-43
Chloroplast	HD	9090	3159	1.0728e-25
Mitochondria	HD	2480	3159	2.7864e-24
HL.early	HD	697	3159	5.6448e-22
Mitochondria	D	2480	71	6.6024e-16
HL.early	H	697	1225	2.1816e-10
Chloroplast	H	9090	1225	1.4184e-08
Mitochondria	H	2480	1225	4.8816e-08
DroughtDB	HD	418	3159	6.7536e-05
CC	HD	96	3159	0.0023616
Heat	HD	530	3159	0.0027864
Chloroplast	D	9090	71	0.243543
HL.late	HD	37	3159	0.757147
DroughtDB	D	418	71	0.8074
DroughtDB	H	418	1225	0.831725
CC	D	96	71	1
CC	H	96	1225	1
GNU	D	128	71	1
GNU	H	128	1225	1
GNU	HD	128	3159	1
Heat	D	530	71	1
Heat	H	530	1225	1
HL.late	D	37	71	1
HL.late	H	37	1225	1
RBOHF	D	53	71	1
RBOHF	H	53	1225	1
RBOHF	HD	53	3159	1
ros	D	29	71	1
ros	H	29	1225	1
ros	HD	29	3159	1
ros.Acclim	D	15	71	1
ros.Acclim	H	15	1225	1
ros.Acclim	HD	15	3159	1
UVB.early	D	43	71	1
UVB.early	H	43	1225	1
UVB.early	HD	43	3159	1

## Sheet: Log2FC > 2
Supplementary Table 10: Putative orthologs genes from A. thaliana mapped to P. dactylifera, and tested for enrichment among the differentially expressed genes (abs(log2FC) ≥ 2) using Fisher exact test. P-values are adjusted with bonferroni methods, and the significant threshold set to ≤ 0.05.
Exp	Treat	number of gene in Exp	number of genes in Treat	p.Adj (bonferroni)
HL.early	D	697	66	1.5192e-41
Mitochondria	HD	2480	1227	2.9448e-33
HL.early	HD	697	1227	1.296e-21
Mitochondria	D	2480	66	3.9672e-14
Chloroplast	HD	9090	1227	3.4344e-11
Mitochondria	H	2480	452	2.3184e-07
HL.early	H	697	452	0.00039528
DroughtDB	HD	418	1227	0.0009576
CC	HD	96	1227	0.15264
Heat	HD	530	1227	0.8136
Chloroplast	D	9090	66	1
DroughtDB	D	418	66	1
Heat	D	530	66	1
UVB.early	D	43	66	1
ros	D	29	66	1
ros.Acclim	D	15	66	1
RBOHF	D	53	66	1
HL.late	D	37	66	1
GNU	D	128	66	1
CC	D	96	66	1
Chloroplast	H	9090	452	1
DroughtDB	H	418	452	1
Heat	H	530	452	1
CC	H	96	452	1
RBOHF	H	53	452	1
UVB.early	H	43	452	1
ros	H	29	452	1
ros.Acclim	H	15	452	1
HL.late	H	37	452	1
GNU	H	128	452	1
UVB.early	HD	43	1227	1
HL.late	HD	37	1227	1
ros	HD	29	1227	1
RBOHF	HD	53	1227	1
GNU	HD	128	1227	1
ros.Acclim	HD	15	1227	1

## Sheet: Log2FC > 4
Supplementary Table 10: Putative orthologs genes from A. thaliana mapped to P. dactylifera, and tested for enrichment among the differentially expressed genes (abs(log2FC) ≥ 4) using Fisher exact test. P-values are adjusted with bonferroni methods, and the significant threshold set to ≤ 0.05.
Exp	Treat	number of gene in Exp	number of genes in Treat	p.Adj (bonferroni)
HL.early	D	697	37	1.008e-22
Mitochondria	HD	2480	173	9.72e-14
HL.early	HD	697	173	1.224e-11
Mitochondria	D	2480	37	4.968e-10
Chloroplast	HD	9090	173	3.6432e-05
Mitochondria	H	2480	69	5.6232e-05
DroughtDB	HD	418	173	0.0212908
HL.early	H	697	69	0.0373728
Chloroplast	D	9090	37	0.125249
Heat	HD	530	173	0.337133
CC	D	96	37	1
CC	H	96	69	1
CC	HD	96	173	1
Chloroplast	H	9090	69	1
DroughtDB	D	418	37	1
DroughtDB	H	418	69	1
GNU	D	128	37	1
GNU	H	128	69	1
GNU	HD	128	173	1
Heat	D	530	37	1
Heat	H	530	69	1
HL.late	D	37	37	1
HL.late	H	37	69	1
HL.late	HD	37	173	1
RBOHF	D	53	37	1
RBOHF	H	53	69	1
RBOHF	HD	53	173	1
ros	D	29	37	1
ros	H	29	69	1
ros	HD	29	173	1
ros.Acclim	D	15	37	1
ros.Acclim	H	15	69	1
ros.Acclim	HD	15	173	1
UVB.early	D	43	37	1
UVB.early	H	43	69	1
UVB.early	HD	43	173	1
